# Supplementary material for: BMAL1 and ARNT enable circadian HIF2α responses in clear cell renal cell carcinoma
Source: Nat Commun. 2025 Jul 1;16:5834. doi: 10.1038/s41467-025-60904-0 (PMC12215836; doi:10.1038/s41467-025-60904-0)
Supplement: Supplementary file 4 — Source Data [file 41467_2025_60904_MOESM4_ESM.xlsx]

## Sheet: Figure 1d
BioMAX array immunohistochemistry
Figure 1d
Name	KD2001
Description	Kidney tumour with normal tissue array, including Clear cell carcinoma（CCRCC), Sarcomatoid carcinoma, Papillary renal cell carcinoma（PRCC), Chromopobe carcinoma(crcc), Invasive low grade urothelial carcinoma, with Isup Grade, TNM/Stage（AJCC 8th edition), 100 cases/200 cores（core size 1.0mm),replacing BC07114
Panel	Kidney tumour with normal tissue microarray, containing 71 cases of clear cell carcinoma, 13 invasive low grade urothelial carcinoma, 10 normal kidney tissue, plus 2 each of sarcomatoid carcinoma, papillary renal cell carcinoma and chromopobe carcinoma, duplicate cores per case
Price	474
Cases	100
Cores	200
Diameter	5
Rows	12
Columns	18
Group demographics for donors:
	Normal	ccRCC	Other
Male	0.684	0.715	0.375
Female	0.316	0.285	0.625
Age range	21-50	26-79	39-80
Position	No.	Organ/Anatomic Site	Pathology diagnosis	TNM	Stage	Type	Tissue ID.		Postive	Negative	Total	% pos nuc
A1	1	Kidney	Clear cell carcinoma	T1aN0M0	I	Malignant	Ukn030115		2727	3876	6603	0.412994
A10	10	Kidney	Clear cell carcinoma	T1aN0M0	I	Malignant	Ukn020065		4989	5753	10742	0.464439
A11	11	Kidney	Clear cell carcinoma	T1aN0M0	I	Malignant	Ukn020064		5017	7504	12521	0.400687
A12	12	Kidney	Clear cell carcinoma	T1aN0M0	I	Malignant	Ukn020064		5310	6535	11845	0.44829
A13	13	Kidney	Clear cell carcinoma	T1bN0M0	I	Malignant	Ukn020062		3202	5280	8482	0.377505
A14	14	Kidney	Clear cell carcinoma	T1bN0M0	I	Malignant	Ukn020062		3558	5577	9135	0.389491
A15	15	Kidney	Clear cell carcinoma	T2aN0M0	II	Malignant	Ukn020051		3126	4606	7732	0.404294
A16	16	Kidney	Clear cell carcinoma	T2aN0M0	II	Malignant	Ukn020051		2466	4532	6998	0.352386
A17	17	Kidney	Clear cell carcinoma	T1aN0M0	I	Malignant	Ukn020037		3404	4355	7759	0.438716
A18	18	Kidney	Clear cell carcinoma	T1aN0M0	I	Malignant	Ukn020037		3595	4867	8462	0.42484
A2	2	Kidney	Clear cell carcinoma	T1aN0M0	I	Malignant	Ukn030115		3181	4255	7436	0.427784
A3	3	Kidney	Clear cell carcinoma	T1bN0M0	I	Malignant	Ukn030055		2574	3643	6217	0.414026
A4	4	Kidney	Clear cell carcinoma	T1bN0M0	I	Malignant	Ukn030055		2312	3502	5814	0.397661
A5	5	Kidney	Clear cell carcinoma	T1bN0M0	I	Malignant	Ukn030022		3139	8733	11872	0.264404
A6	6	Kidney	Clear cell carcinoma	T1bN0M0	I	Malignant	Ukn030022		2213	7997	10210	0.216748
A7	7	Kidney	Clear cell carcinoma	T1aN0M0	I	Malignant	Ukn020069		3677	4035	7712	0.476789
A8	8	Kidney	Clear cell carcinoma	T1aN0M0	I	Malignant	Ukn020069		4936	5578	10514	0.469469
A9	9	Kidney	Clear cell carcinoma	T1aN0M0	I	Malignant	Ukn020065		3660	6035	9695	0.377514
B1	19	Kidney	Clear cell carcinoma	T1aN0M0	I	Malignant	Ukn020024		3468	5388	8856	0.391599
B10	28	Kidney	Clear cell carcinoma	T1aN0M0	I	Malignant	Ukn010147		2956	4199	7155	0.413138
B11	29	Kidney	Clear cell carcinoma	T1aN0M0	I	Malignant	Ukn010132		0	0	0
B12	30	Kidney	Clear cell carcinoma	T1aN0M0	I	Malignant	Ukn010132		4915	4943	9858	0.49858
B13	31	Kidney	Clear cell carcinoma	T1aN0M0	I	Malignant	Ukn010116		5273	6628	11901	0.443072
B14	32	Kidney	Clear cell carcinoma	T1aN0M0	I	Malignant	Ukn010116		5255	6132	11387	0.461491
B15	33	Kidney	Clear cell carcinoma	T1aN0M0	I	Malignant	Ukn010106		2058	4355	6413	0.320911
B16	34	Kidney	Clear cell carcinoma	T1aN0M0	I	Malignant	Ukn010106		3241	4959	8200	0.395244
B17	35	Kidney	Clear cell carcinoma	T1aN0M0	I	Malignant	Ukn010102		3414	6198	9612	0.355181
B18	36	Kidney	Clear cell carcinoma(chronic nephritis)	T1aN0M0	I	Malignant	Ukn010102		2745	8178	10923	0.251305
B2	20	Kidney	Clear cell carcinoma	T1aN0M0	I	Malignant	Ukn020024		3205	4945	8150	0.393252
B3	21	Kidney	Clear cell carcinoma	T1aN0M0	I	Malignant	Ukn020022		2433	6431	8864	0.274481
B4	22	Kidney	Clear cell carcinoma	T1aN0M0	I	Malignant	Ukn020022		2593	7787	10380	0.249807
B5	23	Kidney	Clear cell carcinoma	T1aN0M0	I	Malignant	Ukn020020		6113	6159	12272	0.498126
B6	24	Kidney	Clear cell carcinoma	T1aN0M0	I	Malignant	Ukn020020		7185	5535	12720	0.564858
B7	25	Kidney	Clear cell carcinoma	T1aN0M0	I	Malignant	Ukn020010		4605	6302	10907	0.422206
B8	26	Kidney	Clear cell carcinoma	T1aN0M0	I	Malignant	Ukn020010		3987	6228	10215	0.390308
B9	27	Kidney	Clear cell carcinoma	T1aN0M0	I	Malignant	Ukn010147		4324	4124	8448	0.511837
C1	37	Kidney	Clear cell carcinoma	T1aN0M0	I	Malignant	Ukn010101		6301	5130	11431	0.55122
C10	46	Kidney	Clear cell carcinoma	T1bN0M0	I	Malignant	Ukn010068		2935	7145	10080	0.291171
C11	47	Kidney	Clear cell carcinoma(chronic nephritis)	T1bN0M0	I	Malignant	Ukn010066		3535	7670	11205	0.315484
C12	48	Kidney	Clear cell carcinoma(chronic nephritis)	T1bN0M0	I	Malignant	Ukn010066		5533	5419	10952	0.505205
C13	49	Kidney	Clear cell carcinoma	T1bN0M0	I	Malignant	Ukn010062		5384	6307	11691	0.460525
C14	50	Kidney	Clear cell carcinoma	T1bN0M0	I	Malignant	Ukn010062		4773	5408	10181	0.468814
C15	51	Kidney	Clear cell carcinoma	T1aN0M0	I	Malignant	Ukn010043		4577	5721	10298	0.444455
C16	52	Kidney	Clear cell carcinoma	T1aN0M0	I	Malignant	Ukn010043		2930	4684	7614	0.384817
C17	53	Kidney	Clear cell carcinoma	T2aN0M0	II	Malignant	Ukn010037		2219	4437	6656	0.333383
C18	54	Kidney	Clear cell carcinoma	T2aN0M0	II	Malignant	Ukn010037		1874	4267	6141	0.305162
C2	38	Kidney	Clear cell carcinoma	T1aN0M0	I	Malignant	Ukn010101		705	1869	2574	0.273893
C3	39	Kidney	Clear cell carcinoma	T3aN0M0	III	Malignant	Ukn010100		4559	6528	11087	0.411202
C4	40	Kidney	Clear cell carcinoma	T3aN0M0	III	Malignant	Ukn010100		5769	4773	10542	0.54724
C5	41	Kidney	Clear cell carcinoma	T1aN0M0	I	Malignant	Ukn010095		6106	5840	11946	0.511133
C6	42	Kidney	Clear cell carcinoma	T1aN0M0	I	Malignant	Ukn010095		5442	6953	12395	0.439048
C7	43	Kidney	Clear cell carcinoma	T1bN0M0	I	Malignant	Ukn010079		3998	5668	9666	0.413615
C8	44	Kidney	Clear cell carcinoma	T1bN0M0	I	Malignant	Ukn010079		2926	4693	7619	0.38404
C9	45	Kidney	Clear cell carcinoma	T1bN0M0	I	Malignant	Ukn010068		2699	4746	7445	0.362525
D1	55	Kidney	Clear cell carcinoma	T1bN0M0	I	Malignant	Ukn010029		1438	3732	5170	0.278143
D10	64	Kidney	Clear cell carcinoma	T1aN0M0	I	Malignant	Ukn010010		5301	5402	10703	0.495282
D11	65	Kidney	Clear cell carcinoma	T1aN0M0	I	Malignant	Ukn010003		5750	4651	10401	0.552831
D12	66	Kidney	Clear cell carcinoma	T1aN0M0	I	Malignant	Ukn010003		3458	5001	8459	0.408795
D13	67	Kidney	Clear cell carcinoma with necrosis	T1aN0M0	I	Malignant	Ukn030090		3427	5099	8526	0.401947
D14	68	Kidney	Clear cell carcinoma with necrosis	T1aN0M0	I	Malignant	Ukn030090		314	971	1285	0.244358
D15	69	Kidney	Clear cell carcinoma(tumor necrosis)	T3aN0N0	III	Malignant	Ukn030089		2544	3486	6030	0.421891
D16	70	Kidney	Clear cell carcinoma	T3aN0N0	III	Malignant	Ukn030089		6206	5365	11571	0.536341
D17	71	Kidney	Clear cell carcinoma	T1bN0M0	I	Malignant	Ukn030017		6251	5104	11355	0.550506
D18	72	Kidney	Clear cell carcinoma	T1bN0M0	I	Malignant	Ukn030017		4309	4807	9116	0.472685
D2	56	Kidney	Clear cell carcinoma	T1bN0M0	I	Malignant	Ukn010029		5691	5210	10901	0.522062
D3	57	Kidney	Clear cell carcinoma	T2bN0M0	II	Malignant	Ukn010027		5322	5542	10864	0.489875
D4	58	Kidney	Clear cell carcinoma	T2bN0M0	II	Malignant	Ukn010027		5750	4462	10212	0.563063
D5	59	Kidney	Clear cell carcinoma	T1bN0M0	I	Malignant	Ukn010026		6411	5311	11722	0.54692
D6	60	Kidney	Clear cell carcinoma	T1bN0M0	I	Malignant	Ukn010026		2814	5938	8752	0.321527
D7	61	Kidney	Clear cell carcinoma	T2aN0M0	II	Malignant	Ukn010013		3122	6424	9546	0.327048
D8	62	Kidney	Clear cell carcinoma	T2aN0M0	II	Malignant	Ukn010013		5044	5393	10437	0.483281
D9	63	Kidney	Clear cell carcinoma	T1aN0M0	I	Malignant	Ukn010010		5605	5412	11017	0.508759
E1	73	Kidney	Clear cell carcinoma	T1aN0M0	I	Malignant	Ukn020049		3802	4408	8210	0.463094
E10	82	Kidney	Clear cell carcinoma	T1bN0M0	I	Malignant	Ukn010133		6594	5743	12337	0.53449
E11	83	Kidney	Clear cell carcinoma	T1aN0M0	I	Malignant	Ukn010125		6515	4555	11070	0.588528
E12	84	Kidney	Clear cell carcinoma	T1aN0M0	I	Malignant	Ukn010125		4191	4967	9158	0.457633
E13	85	Kidney	Clear cell carcinoma	T1aN0M0	I	Malignant	Ukn010107		5532	4735	10267	0.538814
E14	86	Kidney	Clear cell carcinoma	T1aN0M0	I	Malignant	Ukn010107		2518	5326	7844	0.32101
E15	87	Kidney	Clear cell carcinoma	T1aN0M0	I	Malignant	Ukn010206		5549	6420	11969	0.463614
E16	88	Kidney	Clear cell carcinoma	T1aN0M0	I	Malignant	Ukn010206		4500	6607	11107	0.40515
E17	89	Kidney	Clear cell carcinoma	T2aN0M0	II	Malignant	Ukn010091		3209	4771	7980	0.40213
E18	90	Kidney	Clear cell carcinoma	T2aN0M0	II	Malignant	Ukn010091		2199	4493	6692	0.328601
E2	74	Kidney	Clear cell carcinoma	T1aN0M0	I	Malignant	Ukn020049		3159	4849	8008	0.394481
E3	75	Kidney	Clear cell carcinoma	T1bN0M0	I	Malignant	Ukn020044		2785	4129	6914	0.402806
E4	76	Kidney	Clear cell carcinoma	T1bN0M0	I	Malignant	Ukn020044		4461	5472	9933	0.449109
E5	77	Kidney	Clear cell carcinoma	T1aN0M0	I	Malignant	Ukn020043		6673	6046	12719	0.524648
E6	78	Kidney	Clear cell carcinoma	T1aN0M0	I	Malignant	Ukn020043		6629	4955	11584	0.572255
E7	79	Kidney	Clear cell carcinoma	T2aN0M0	II	Malignant	Ukn020021		2912	4756	7668	0.37976
E8	80	Kidney	Clear cell carcinoma	T2aN0M0	II	Malignant	Ukn020021		1142	3741	4883	0.233873
E9	81	Kidney	Clear cell carcinoma	T1bN0M0	I	Malignant	Ukn010133		1636	4435	6071	0.269478
F1	91	Kidney	Clear cell carcinoma(sparse)	T1bN0M0	I	Malignant	Ukn010061		4864	5227	10091	0.482014
F10	100	Kidney	Clear cell carcinoma	T2aN0M0	II	Malignant	Ukn010045		6737	5135	11872	0.56747
F11	101	Kidney	Clear cell carcinoma	T2aN0M0	II	Malignant	Ukn010040		6494	5205	11699	0.55509
F12	102	Kidney	Clear cell carcinoma	T2aN0M0	II	Malignant	Ukn010040		4443	5403	9846	0.451249
F13	103	Kidney	Clear cell carcinoma	T1aN0M0	I	Malignant	Ukn010031		4524	5239	9763	0.463382
F14	104	Kidney	Clear cell carcinoma	T1aN0M0	I	Malignant	Ukn010031		3103	9601	12704	0.244254
F15	105	Kidney	Clear cell carcinoma(tumor necrosis)	T2aN0M0	II	Malignant	Ukn030029		2024	5618	7642	0.264852
F16	106	Kidney	Clear cell carcinoma	T2aN0M0	II	Malignant	Ukn030029		4227	5004	9231	0.457914
F17	107	Kidney	Clear cell carcinoma	T1bN0M0	I	Malignant	Ukn020054		3769	6513	10282	0.366563
F18	108	Kidney	Clear cell carcinoma	T1bN0M0	I	Malignant	Ukn020054		1820	3735	5555	0.327633
F2	92	Kidney	Clear cell carcinoma	T1bN0M0	I	Malignant	Ukn010061		2158	7221	9379	0.230088
F3	93	Kidney	Clear cell carcinoma	T2aN0M0	II	Malignant	Ukn010058		4699	6327	11026	0.426174
F4	94	Kidney	Clear cell carcinoma	T2aN0M0	II	Malignant	Ukn010058		3148	5777	8925	0.352717
F5	95	Kidney	Clear cell carcinoma	T2aN0M0	II	Malignant	Ukn010049		2855	6939	9794	0.291505
F6	96	Kidney	Clear cell carcinoma	T2aN0M0	II	Malignant	Ukn010049		1817	4788	6605	0.275095
F7	97	Kidney	Clear cell carcinoma	T1aN0M0	I	Malignant	Ukn010048		1967	4761	6728	0.29236
F8	98	Kidney	Clear cell carcinoma	T1aN0M0	I	Malignant	Ukn010048		3919	4759	8678	0.451602
F9	99	Kidney	Clear cell carcinoma	T2aN0M0	II	Malignant	Ukn010045		5380	5336	10716	0.502053
G1	109	Kidney	Clear cell carcinoma	T1aN0M0	I	Malignant	Ukn020048		1165	2971	4136	0.281673
G10	118	Kidney	Clear cell carcinoma	T1bN0M0	I	Malignant	Ukn020006		5072	5786	10858	0.467121
G11	119	Kidney	Clear cell carcinoma	T1aN0M0	I	Malignant	Ukn010149		2788	5064	7852	0.355069
G12	120	Kidney	Clear cell carcinoma	T1aN0M0	I	Malignant	Ukn010149		3883	4926	8809	0.440799
G13	121	Kidney	Clear cell carcinoma	T3aN0M0	III	Malignant	Ukn010113		2541	3436	5977	0.42513
G14	122	Kidney	Clear cell carcinoma	T3aN0M0	III	Malignant	Ukn010113		698	2745	3443	0.20273
G15	123	Kidney	Clear cell carcinoma(fiber stroma)	T3aN0M0	III	Malignant	Ukn010096		706	2448	3154	0.223843
G16	124	Kidney	Clear cell carcinoma	T3aN0M0	III	Malignant	Ukn010096		2122	6501	8623	0.246086
G17	125	Kidney	Clear cell carcinoma	T3aN0M0	III	Malignant	Ukn010093		2049	6334	8383	0.244423
G18	126	Kidney	Clear cell carcinoma	T3aN0M0	III	Malignant	Ukn010093		2732	4421	7153	0.381938
G2	110	Kidney	Clear cell carcinoma	T1aN0M0	I	Malignant	Ukn020048		4912	6759	11671	0.420872
G3	111	Kidney	Clear cell carcinoma	T1aN0M0	I	Malignant	Ukn020029		4102	6104	10206	0.40192
G4	112	Kidney	Clear cell carcinoma	T1aN0M0	I	Malignant	Ukn020029		4605	4914	9519	0.483769
G5	113	Kidney	Clear cell carcinoma	T2bN0M0	II	Malignant	Ukn020017		5081	5042	10123	0.501926
G6	114	Kidney	Clear cell carcinoma	T2bN0M0	II	Malignant	Ukn020017		3934	4912	8846	0.444721
G7	115	Kidney	Clear cell carcinoma	T2aN0M0	II	Malignant	Ukn020009		2547	7835	10382	0.245328
G8	116	Kidney	Clear cell carcinoma	T2aN0M0	II	Malignant	Ukn020009		5337	6486	11823	0.451408
G9	117	Kidney	Clear cell carcinoma	T1bN0M0	I	Malignant	Ukn020006		3436	5575	9011	0.381312
H1	127	Kidney	Clear cell carcinoma	T2aN0M0	II	Malignant	Ukn010060		3209	6305	9514	0.337292
H10	136	Kidney	Clear cell carcinoma	T2bN0M0	II	Malignant	Ukn020014		5109	4163	9272	0.551014
H11	137	Kidney	Clear cell carcinoma	T1bN0M0	I	Malignant	Ukn020004		6214	5997	12211	0.508885
H12	138	Kidney	Clear cell carcinoma	T1bN0M0	I	Malignant	Ukn020004		4426	5166	9592	0.461426
H13	139	Kidney	Clear cell papillary renal cell carcinoma	T1aN0M0	I	Malignant	Ukn020026		3570	5523	9093	0.39261
H14	140	Kidney	Clear cell papillary renal cell carcinoma	T1aN0M0	I	Malignant	Ukn020026		2001	4145	6146	0.325578
H15	141	Kidney	Clear cell papillary renal cell carcinoma	T1aN0M0	I	Malignant	Ukn020016		1633	4472	6105	0.267486
H16	142	Kidney	Clear cell papillary renal cell carcinoma	T1aN0M0	I	Malignant	Ukn020016		2930	9217	12147	0.241212
H17	143	Kidney	Sarcomatoid carcinoma	T2N0M0	II	Malignant	Ukn020126		1752	7513	9265	0.189099
H18	144	Kidney	Sarcomatoid carcinoma	T2N0M0	II	Malignant	Ukn020126		2050	9981	12031	0.170393
H2	128	Kidney	Clear cell carcinoma	T2aN0M0	II	Malignant	Ukn010060		2766	5362	8128	0.340305
H3	129	Kidney	Clear cell carcinoma	T1bN0M0	I	Malignant	Ukn010052		3138	5534	8672	0.361854
H4	130	Kidney	Clear cell carcinoma	T1bN0M0	I	Malignant	Ukn010052		4351	5464	9815	0.443301
H5	131	Kidney	Clear cell carcinoma	T1aN0M0	I	Malignant	Ukn020164		4931	5508	10439	0.472363
H6	132	Kidney	Clear cell carcinoma	T1aN0M0	I	Malignant	Ukn020164		5709	6762	12471	0.457782
H7	133	Kidney	Clear cell carcinoma	T2aN0M0	II	Malignant	Ukn020041		540	2867	3407	0.158497
H8	134	Kidney	Clear cell carcinoma	T2aN0M0	II	Malignant	Ukn020041		3093	6305	9398	0.329113
H9	135	Kidney	Clear cell carcinoma	T2bN0M0	II	Malignant	Ukn020014		3081	6030	9111	0.338163
I1	145	Kidney	Sarcomatoid carcinoma	T2bN0M0	II	Malignant	Ukn020113		3086	9915	13001	0.237366
I10	154	Kidney	Chromopobe carcinoma	T2N0M0	II	Malignant	Ukn010118		2338	5408	7746	0.301833
I11	155	Renal pelvis	Invasive low grade urothelial carcinoma	T1N0M0	I	Malignant	Ukn020174		3845	5648	9493	0.405035
I12	156	Renal pelvis	Invasive low grade urothelial carcinoma	T1N0M0	I	Malignant	Ukn020174		4993	5751	10744	0.464724
I13	157	Renal pelvis	Invasive high grade urothelial carcinoma	T1N0M0	I	Malignant	Ukn020160		4011	4558	8569	0.468083
I14	158	Renal pelvis	Invasive high grade urothelial carcinoma	T1N0M0	I	Malignant	Ukn020160		3080	6177	9257	0.332721
I15	159	Renal pelvis	Invasive high grade urothelial carcinoma	T3N0M0	III	Malignant	Ukn020156		970	7670	8640	0.112269
I16	160	Renal pelvis	Invasive high grade urothelial carcinoma(tumor necrosis)	T3N0M0	III	Malignant	Ukn020156		6083	6420	12503	0.486523
I17	161	Renal pelvis	Invasive high grade urothelial carcinoma	T1N0M0	I	Malignant	Ukn020053		6284	4993	11277	0.55724
I18	162	Renal pelvis	Invasive high grade urothelial carcinoma	T1N0M0	I	Malignant	Ukn020053		4607	3879	8486	0.542894
I2	146	Kidney	Sarcomatoid carcinoma	T2bN0M0	II	Malignant	Ukn020113		2386	7260	9646	0.247356
I3	147	Kidney	Papillary renal cell carcinoma(II type)	T1N0M0	I	Malignant	Ukn020334		2628	7042	9670	0.271768
I4	148	Kidney	Papillary renal cell carcinoma(II type)	T1N0M0	I	Malignant	Ukn020334		3325	5447	8772	0.379047
I5	149	Kidney	Papillary renal cell carcinoma(I type)	T1N0M0	I	Malignant	Ukn010134		2965	5804	8769	0.338123
I6	150	Kidney	Papillary renal cell carcinoma(I type)	T1N0M0	I	Malignant	Ukn010134		3270	5799	9069	0.360569
I7	151	Kidney	Chromopobe carcinoma	T2N1M0	III	Malignant	Ukn070016		3500	5598	9098	0.3847
I8	152	Kidney	Chromopobe carcinoma	T2N1M0	III	Malignant	Ukn070016		3275	6948	10223	0.320356
I9	153	Kidney	Chromopobe carcinoma	T2N0M0	II	Malignant	Ukn010118		3050	6893	9943	0.306748
J1	163	Renal pelvis	Invasive high grade urothelial carcinoma	T1N0M0	I	Malignant	Ukn020032		4384	4233	8617	0.508762
J10	172	Renal pelvis	Invasive low grade urothelial carcinoma	T1N0M0	I	Malignant	Ukn020158		4155	5888	10043	0.413721
J11	173	Renal pelvis	Invasive low grade urothelial carcinoma	T1N0M0	I	Malignant	Ukn020154		3218	6118	9336	0.344687
J12	174	Renal pelvis	Invasive low grade urothelial carcinoma	T1N0M0	I	Malignant	Ukn020154		3733	6272	10005	0.373113
J13	175	Renal pelvis	Invasive low grade urothelial carcinoma	T1N0M0	I	Malignant	Ukn020124		2512	4002	6514	0.385631
J14	176	Renal pelvis	Invasive low grade urothelial carcinoma	T1N0M0	I	Malignant	Ukn020124		5000	6072	11072	0.45159
J15	177	Renal pelvis	Invasive low grade urothelial carcinoma	T2N0M0	II	Malignant	Ukn020111		4972	5898	10870	0.457406
J16	178	Renal pelvis	Invasive low grade urothelial carcinoma	T2N0M0	II	Malignant	Ukn020111		2421	4598	7019	0.344921
J17	179	Renal pelvis	Invasive low grade urothelial carcinoma	T1N0M0	I	Malignant	Ukn020042		3362	6634	9996	0.336335
J18	180	Renal pelvis	Invasive low grade urothelial carcinoma	T1N0M0	I	Malignant	Ukn020042		2622	5163	7785	0.336802
J2	164	Renal pelvis	Invasive high grade urothelial carcinoma	T1N0M0	I	Malignant	Ukn020032		3710	3970	7680	0.483073
J3	165	Renal pelvis	Invasive high grade urothelial carcinoma	T1N0M0	I	Malignant	Ukn020025		4097	4649	8746	0.468443
J4	166	Renal pelvis	Invasive high grade urothelial carcinoma	T1N0M0	I	Malignant	Ukn020025		4599	6912	11511	0.399531
J5	167	Renal pelvis	Invasive high grade urothelial carcinoma	T1N0M0	I	Malignant	Ukn010141		5218	6287	11505	0.453542
J6	168	Renal pelvis	Invasive high grade urothelial carcinoma	T1N0M0	I	Malignant	Ukn010141		3033	5531	8564	0.354157
J7	169	Renal pelvis	Invasive low grade urothelial carcinoma	T1N0M0	I	Malignant	Ukn030069		3439	5605	9044	0.380252
J8	170	Renal pelvis	Invasive low grade urothelial carcinoma	T1N0M0	I	Malignant	Ukn030069		5315	5404	10719	0.495848
J9	171	Renal pelvis	Invasive low grade urothelial carcinoma	T1N0M0	I	Malignant	Ukn020158		2620	5136	7756	0.337803
K1	181	Kidney	Kidney tissue	-	-	Normal	Ukn07N026		2409	4971	7380	0.326423
K10	190	Kidney	Kidney tissue	-	-	Normal	Ukn06N023		1819	7778	9597	0.189538
K11	191	Kidney	Kidney tissue	-	-	Normal	Ukn06N021		1381	7583	8964	0.154061
K12	192	Kidney	Kidney tissue	-	-	Normal	Ukn06N021		793	7569	8362	0.0948338
K13	193	Kidney	Kidney tissue	-	-	Normal	Ukn06N018		614	7769	8383	0.0732435
K14	194	Kidney	Kidney tissue	-	-	Normal	Ukn06N018		2110	4568	6678	0.315963
K15	195	Kidney	Kidney tissue	-	-	Normal	Ukn06N011		2486	4789	7275	0.341718
K16	196	Kidney	Kidney tissue	-	-	Normal	Ukn06N011		2516	6996	9512	0.264508
K17	197	Kidney	Kidney tissue	-	-	Normal	Ukn06N005		2463	6868	9331	0.263959
K18	198	Kidney	Kidney tissue	-	-	Normal	Ukn06N005		2734	5366	8100	0.337531
K2	182	Kidney	Kidney tissue	-	-	Normal	Ukn07N026		2916	5423	8339	0.349682
K3	183	Kidney	Kidney tissue	-	-	Normal	Ukn07N004		3090	5723	8813	0.350618
K4	184	Kidney	Kidney tissue	-	-	Normal	Ukn07N004		2050	5755	7805	0.262652
K5	185	Kidney	Kidney tissue	-	-	Normal	Ukn07N002		2633	5974	8607	0.305914
K6	186	Kidney	Kidney tissue	-	-	Normal	Ukn07N002		2965	7113	10078	0.294205
K7	187	Kidney	Kidney tissue	-	-	Normal	Ukn07N001		2858	6655	9513	0.300431
K8	188	Kidney	Kidney tissue	-	-	Normal	Ukn07N001		3137	5311	8448	0.37133
K9	189	Kidney	Kidney tissue	-	-	Normal	Ukn06N023		3291	5075	8366	0.393378
L1	199	Kidney	Kidney tissue	-	-	Normal	Ukn06N004		2787	4650	7437	0.374748
L2	200	Kidney	Kidney tissue	-	-	Normal	Ukn06N004

## Sheet: Figure 1f
Lumicycle data in counts/sec
Figure 1f
Days	786-O dexamethasone					786-O horse serum						Days	A498 dexamethasone				A498 horse serum				Days	RCC4 dexamethasone						Days	RCC4 horse serum
	Plate 1	Plate 2	Plate 3	Plate 4	Plate 5	Plate 1	Plate 2	Plate 3	Plate 4	Plate 5			Plate 1	Plate 2	Plate 3	Plate 4	Plate 1	Plate 2	Plate 3			Plate 1	Plate 2	Plate 3	Plate 4	Plate 5			Plate 1	Plate 2	Plate 3	Plate 4	Plate 5
1.00764	39.209	33.629	23.584	25.974	35.76	26.907	41.154	19.162	27.075	25.567		0.93125	10.727	7.721	10.01	10.788	6.014	10.798	4.168		1.00764	8.513	14.884	11.236	12.563	13.303		1.00347	2.025	3.35	0.971	-0.471	0.481
1.01458	37.388	32.195	26.177	22.924	35.689	22.73	36.084	20.259	24.38	24.815		0.93819	11.055	10.031	11.021	9.652	4.796	13.174	3.011		1.01458	8.79	13.936	10.716	11.376	13.701		1.01042	-0.806	0.567	2.678	0.521	-1.463
1.02153	39.628	31.333	23.254	22.792	32.517	19.648	29.893	17.54	16.368	20.43		0.94514	11.524	8.904	11.918	11.638	5.099	7.806	2.741		1.02153	9.09	12.319	12.457	11.763	15.369		1.01736	1.307	0.571	0.966	0.439	0.477
1.02847	40.973	31.539	20.545	19.203	34.923	21.77	24.381	13.76	17.222	18.254		0.95208	11.296	9.723	10.663	10.852	5.766	10.246	2.416		1.02847	7.963	12.228	10.818	14.224	14.22		1.02431	-1.549	-0.1	0.862	0.064	-0.502
1.03542	38.222	32.406	20.575	23.193	33.54	13.773	22.425	11.177	12.546	16.074		0.95903	11.003	11.651	11.492	11.339	8.97	5.371	0.96		1.03542	6.186	15.352	10.205	9.032	12.704		1.03125	-0.208	0.819	0.375	1.057	-1.72
1.04236	38.225	31.971	19.726	18.265	32.522	10.488	14.979	6.989	10.175	8.376		0.96597	12.032	9.858	9.623	14.574	3.183	4.861	1.899		1.04236	6.264	11.707	10.402	11.977	11.812		1.03819	-1.958	-0.97	-0.369	2.668	-0.592
1.04931	36.537	31.426	19.943	17.902	31.172	8.98	13.721	5.794	8.23	6.275		0.97292	10.224	8.651	10.795	12.432	5.683	10.18	2.044		1.04931	7.13	14.496	11.072	11.715	12.223		1.04514	-2.102	0.897	-0.69	-1.025	-0.787
1.05625	35.406	33.584	19.746	16.331	33.846	5.674	9.261	2.203	0.946	6.027		0.97986	9.37	9.039	10.365	12.211	3.685	8.223	0.513		1.05625	7.519	9.513	10.444	8.5	13.738		1.05208	-1.264	-0.217	-2.112	1.034	-1.628
1.06319	31.593	29.249	16.428	16.492	29.697	3.05	6.096	-1.785	-0.206	0.488		0.98681	9.703	7.376	8.448	11.638	3.279	5.509	0.039		1.06319	7.094	10.501	9.938	11.836	13.067		1.05903	-1.885	-2.062	1.269	0.018	0.875
1.07014	32.037	30.919	12.912	14.086	31.147	0.326	-1.109	-3.963	-2.454	-3.352		0.99375	9.884	6.326	9.25	11.754	5.781	9.072	0.609		1.07014	6.319	11.185	8.469	10.791	11.768		1.06597	-3.748	-2.087	-0.957	-0.286	-2.539
1.07708	33.368	33.166	15.639	12.862	29.21	-6.5	-2.9	-7.201	-11.605	-2.367		1.00069	9.435	4.79	8.986	11.367	1.811	4.384	1.985		1.07708	7.915	8.89	7.83	9.359	10.822		1.07292	-3.155	-4.008	0.32	-1.086	-3.138
1.08403	31.697	27.496	15.175	12.674	27.164	-6.336	-8.594	-7.983	-13.681	-7.489		1.00764	9.567	9.049	9.039	12.191	0.797	4.893	-0.033		1.08403	4.066	10.034	8.844	7.439	8.066		1.07986	-2.667	-3.573	0.353	-1.138	-4.315
1.09097	26.337	28.275	10.635	11.195	23.498	-11.76	-12.487	-13.281	-15.244	-7.934		1.01458	6.219	6.224	9.789	11.393	0.3	4.585	-1.139		1.09097	5.899	8.645	7.003	6.122	8.653		1.08681	-4.41	-5.227	-1.41	-2.563	-2.677
1.09792	29.117	26.907	11.058	8.001	22.697	-14.274	-14.53	-16.506	-20.905	-15.113		1.02153	6.612	5.441	9.533	10.612	0.951	1.671	-1.29		1.09792	4.588	5.624	8.535	7.367	9.29		1.09375	-4.934	-4.488	-1.34	-2.551	-4.687
1.10486	25.461	23.833	7.994	4.463	22.462	-17.174	-19.349	-19.246	-22.684	-16.548		1.02847	4.063	6.481	8.612	10.118	0.143	-3.226	0.309		1.10486	5.141	5.509	8.358	7.734	8.298		1.10069	-3.476	-4.791	-0.928	-3.295	-4.547
1.11181	22.216	22.568	6.465	4.213	20.445	-18.549	-22.658	-20.08	-24.76	-18.997		1.03542	6.224	2.709	5.91	8.9	-1.955	-3.722	-1.588		1.11181	5.025	6.612	6.212	6.412	6.724		1.10764	-4.336	-5.128	-0.512	-1.792	-5.377
1.11875	19.623	22.138	3.459	3.486	16.928	-20.145	-26.027	-23.994	-30.659	-23.731		1.04236	4.068	3.888	6.822	9.275	-2.64	-6.582	-1.003		1.11875	1.946	5.361	8.031	5.808	7.297		1.11458	-6.506	-3.197	-0.129	-5.109	-3.084
1.12569	17.64	15.18	3.446	0.422	18.249	-23.321	-31.228	-25.371	-30.143	-24.013		1.04931	3.267	4.2	5.669	6.939	-1.934	-7.746	-1.968		1.12569	2.846	2.576	4.243	3.85	3.963		1.12153	-3.279	-7.804	-1.972	-3.219	-4.241
1.13264	15.461	15.835	2.151	0.801	13.275	-26.705	-32.531	-27.65	-36.591	-26.366		1.05625	4.178	1.814	5.854	7.82	-4.001	-5.344	-2.225		1.13264	1.097	4.682	5.116	4.504	5.191		1.12847	-6.432	-6.957	-1.213	-2.704	-3.88
1.13958	12.102	15.127	-1.595	-2.23	9.397	-28.693	-36.882	-27.414	-33.795	-33.094		1.06319	1.425	0.601	5.059	5.864	-7.676	-9.559	-2.318		1.13958	1.504	1.341	4.633	0.967	4.808		1.13542	-6.048	-5.014	-3.758	-3.322	-5.198
1.14653	9.367	12.469	-1.762	-5.624	5.767	-29.322	-38.254	-32.754	-39.628	-32.267		1.07014	3.037	-0.666	3.442	5.697	-4.562	-13.352	-2.518		1.14653	1.569	1.869	1.524	2.238	4.417		1.14236	-6.743	-7.073	-2.236	-3.071	-5.036
1.15347	3.699	8.48	-2.386	-3.999	2.964	-32.999	-39.67	-34.553	-40.824	-30.881		1.07708	1.573	-0.282	3.315	6.415	-5.255	-11.698	-3.46		1.15347	2.016	1.461	4.375	3.546	3.777		1.14931	-5.301	-6.554	-4.197	-4.724	-5.427
1.16042	4.007	7.286	-4.379	-6.12	0.713	-37.037	-40.893	-35.74	-42.226	-37.273		1.08403	-2.225	0.524	2.015	4.434	-7.217	-9.619	-2.976		1.16042	0.255	0.298	1.525	2.76	1.019		1.15625	-5.457	-5.674	-3.594	-2.855	-4.269
1.16736	1.083	3.281	-6.83	-8.868	-2.3	-36.469	-46.231	-35.303	-45.293	-37.458		1.09097	-1.713	-2.422	2.435	2.967	-6.054	-12.285	-3.793		1.16736	0.758	0.783	1.513	2.397	1.923		1.16319	-4.727	-8.424	-4.596	-5.452	-6.55
1.17431	-1.458	0.874	-5.532	-12.087	-4.274	-36.895	-44.633	-39.21	-45.909	-37.851		1.09792	-1.369	-1.267	-1.554	2.438	-6.582	-10.658	-3.339		1.17431	-0.654	0.032	-0.501	-0.67	-0.559		1.17014	-7.847	-7.023	-3.73	-4.033	-5.255
1.18125	-5.266	-3.601	-10.143	-11.989	-7.531	-39.881	-49.561	-41.191	-49.501	-37.691		1.10486	-2.572	-2.977	-0.45	1.978	-6.786	-9.762	-3.089		1.18125	-0.778	-1.341	2.047	-0.848	-1.038		1.17708	-6.928	-6.418	-0.847	-4.681	-8.016
1.18819	-9.574	-6.241	-9.432	-14.795	-5.899	-40.763	-49.363	-39.165	-48.399	-40.638		1.11181	-1.368	-3.254	-2.116	1.725	-5.087	-10.901	-4.497		1.18819	1.792	-2.414	0.55	0.624	-2.036		1.18403	-5.073	-8.648	-5.194	-3.262	-8.449
1.19514	-7.926	-9.783	-13.679	-13.916	-13.92	-41.869	-50.675	-41.39	-48.869	-39.807		1.11875	-3.345	-3.185	0.469	0.896	-5.46	-9.225	-4.349		1.19514	0.173	-2.337	1.533	-1.059	-2.002		1.19097	-5.667	-6.866	-3.747	-5.747	-7.169
1.20208	-14.271	-8.251	-12.755	-18.756	-12.565	-41.425	-49.701	-44.604	-49.855	-40.111		1.12569	-4.305	-4.141	-2.602	-0.093	-5.441	-6.796	-2.696		1.20208	-3.112	-5.353	-0.398	-1.707	-2.741		1.19792	-6.601	-6.44	-5.673	-3.796	-6.496
1.20903	-13.308	-12.923	-13.981	-18.491	-15.632	-43.084	-51.896	-43.91	-51.699	-43.411		1.13264	-5.568	-3.308	-2.603	-2.439	-8.238	-5.438	-3.363		1.20903	-2.294	-4.716	-1.719	-3.761	-2.076		1.20486	-7.719	-8.509	-5.172	-6.261	-6.468
1.21597	-18.735	-13.85	-16.836	-18.776	-18.725	-44.012	-52.913	-43.786	-52.899	-40.767		1.13958	-3.763	-5.599	-4.065	-2.147	-5.908	-5.975	-3.266		1.21597	-2.399	-3.403	-2.149	-1.394	-0.696		1.21181	-8.395	-7.405	-5.686	-3.435	-8.475
1.22292	-21.624	-16.676	-16.957	-21.984	-20.68	-45.278	-56.762	-45.593	-52.605	-43.06		1.14653	-8.232	-5.941	-4.198	-1.602	-5.128	-3.767	-4.373		1.22292	-1.816	-4.807	-4.47	-2.897	-2.372		1.21875	-5.721	-9.183	-4.061	-6.436	-7.334
1.22986	-25.382	-19.018	-18.388	-22.36	-22.927	-45.814	-56.318	-44.032	-52.747	-43.965		1.15347	-7.681	-4.983	-4.825	-3.468	-7.085	-2.336	-3.192		1.22986	-1.216	-4.895	-4.545	-4.091	-3.25		1.22569	-5.693	-8.744	-6.16	-3.851	-7.305
1.23681	-25.037	-20.865	-20.485	-21.738	-27.632	-45.728	-56.093	-45.904	-53.021	-46.106		1.16042	-8.98	-4.94	-5.175	-5.342	-4.05	-2.905	-4.953		1.23681	-4.259	-8.046	-4.497	-2.624	-5.585		1.23264	-7.731	-7.901	-6.418	-5.213	-7.27
1.24375	-30.269	-22.314	-23.012	-23.297	-25.453	-48.033	-55.548	-44.642	-52.039	-42.977		1.16736	-7.802	-6.769	-6.927	-5.929	-4.849	-4.716	-3.436		1.24375	-1.773	-9.526	-4.77	-7.08	-5.467		1.23958	-7.665	-9.108	-6.663	-3.681	-8.428
1.25069	-30.305	-25.412	-23.133	-24.848	-31.007	-43.446	-58.563	-46.508	-51.003	-44.215		1.17431	-7.949	-8.327	-8.079	-6.722	-3.829	-2.676	-3.283		1.25069	-5.121	-8.191	-5.319	-5.904	-5.603		1.24653	-7.528	-6.981	-6.558	-5.288	-6.865
1.25764	-31.211	-26.887	-23.054	-26.801	-32.339	-48.654	-54.896	-46.735	-52.87	-44.54		1.18125	-9.89	-7.668	-6.92	-7.699	-4.278	-4.459	-3.044		1.25764	-4.09	-8.284	-5.411	-5.96	-5.494		1.25347	-6.98	-7.889	-6.839	-5.31	-6.461
1.26458	-33.43	-27.128	-25.279	-26.738	-31.305	-45.704	-54.879	-47.512	-51.231	-45.241		1.18819	-10.153	-9.297	-8.913	-7.142	-4.772	-8.575	-6.292		1.26458	-2.92	-9.063	-6.057	-6.977	-5.618		1.26042	-4.255	-7.994	-7.503	-6.691	-6.363
1.27153	-34.96	-33.582	-23.31	-26.416	-34.959	-45.781	-55.86	-43.156	-53.943	-43.898		1.19514	-8.83	-9.135	-9.421	-8.983	-5.35	-4.341	-3.286		1.27153	-5.456	-9.635	-6.744	-7.524	-7.164		1.26736	-8.006	-7.513	-4.856	-4.78	-7.248
1.27847	-36.93	-32.979	-25.733	-28.215	-35.97	-45.385	-55.41	-45.189	-50.169	-43.216		1.20208	-11.182	-9.799	-10.089	-9.095	-7.476	-4.517	-3.253		1.27847	-6.509	-8.604	-6.898	-6.567	-8.201		1.27431	-7.269	-6.956	-4.176	-5.902	-6.155
1.28542	-38.966	-34.725	-26.098	-29.226	-38.652	-45.919	-54.235	-45.317	-52.749	-41.331		1.20903	-10.965	-11.334	-10.718	-8.35	-8.628	-8.069	-4.632		1.28542	-3.611	-10.408	-8.144	-7.005	-7.044		1.28125	-8.711	-7.5	-8.078	-6.352	-6.216
1.29236	-40.878	-37.048	-25.587	-31.148	-39.619	-43.174	-52.004	-43.951	-50.192	-41.895		1.21597	-12.122	-10.214	-9.704	-9.621	-4.711	-6.816	-3.646		1.29236	-4.164	-9.865	-7.419	-7.912	-8.402		1.28819	-5.36	-8.8	-6.165	-3.925	-5.709
1.29931	-43.072	-36.755	-28.076	-28.563	-38.479	-43.416	-52.87	-41.583	-46.993	-40.336		1.22292	-11.749	-11.581	-9.798	-12.072	-8.672	-8.561	-3.642		1.29931	-4.489	-12.327	-7.588	-9.441	-10.341		1.29514	-7.495	-7.864	-3.919	-5.575	-7.433
1.30625	-43.863	-36.481	-28.085	-31.325	-41.973	-41.069	-50.243	-41.733	-47.146	-38.113		1.22986	-11.796	-10.683	-10.734	-11.306	-6.745	-4.88	-2.9		1.30625	-5.848	-12.233	-8.964	-7.688	-9.376		1.30208	-5.32	-9.394	-7.033	-6.35	-4.755
1.31319	-44.06	-38.195	-28.608	-30.457	-41.895	-42.702	-50.525	-41.269	-47.056	-39.449		1.23681	-11.582	-11.811	-11.24	-9.913	-8.173	-8.589	-2.693		1.31319	-6.931	-12.088	-9.696	-9.281	-10.09		1.30903	-4.469	-8.011	-5.629	-4.705	-7.652
1.32014	-46.205	-40.298	-29.725	-31.88	-42.03	-39.397	-49.266	-40.406	-44.283	-37.056		1.24375	-12.548	-10.615	-11.801	-11.153	-6.785	-5.197	-3.157		1.32014	-7.15	-12.472	-9.658	-9.857	-11.893		1.31597	-5.835	-5.713	-7.096	-4.028	-6.87
1.32708	-43.936	-40.59	-28.943	-32.296	-44.448	-41.143	-47.864	-37.36	-44.096	-36.13		1.25069	-13.866	-12.496	-12.334	-12.334	-7.766	-6.061	-3.428		1.32708	-5.709	-9.993	-8.372	-9.254	-9.694		1.32292	-5.982	-3.66	-6.072	-5.749	-6.273
1.33403	-46.706	-40.219	-29.196	-31.235	-44.536	-39.617	-47.116	-37.573	-43.057	-34.986		1.25764	-13.441	-12.238	-11.78	-13.299	-4.351	-5.144	-3.508		1.33403	-6.766	-11.65	-9.34	-10.225	-9.983		1.32986	-3.601	-5.514	-4.828	-5.311	-7.473
1.34097	-47.426	-41.698	-29.475	-32.299	-45.051	-37.723	-43.792	-37.217	-41.641	-33.604		1.26458	-12.17	-13.173	-12.943	-14.498	-7.332	-3.273	-4.042		1.34097	-6.322	-11.693	-7.315	-9.357	-10.128		1.33681	-5.524	-6.781	-4.979	-4.367	-6.552
1.34792	-47.097	-39.968	-28.83	-32.22	-43.981	-35.713	-42.353	-32.47	-41.455	-31.667		1.27153	-13.46	-12.976	-12.606	-14.605	-4.117	-3.748	-3.729		1.34792	-7.129	-11.28	-9.407	-10.481	-9.76		1.34375	-5.663	-6.702	-5.523	-2.16	-5.615
1.35486	-48.686	-41.214	-29.97	-32.12	-44.731	-33.226	-39.771	-32.933	-42.063	-28.227		1.27847	-13.951	-12.309	-13.761	-14.161	-2.692	1.174	-3.026		1.35486	-6.438	-10.728	-9.109	-10.667	-12.181		1.35069	-3.861	-5.616	-4.436	-6.321	-3.998
1.36181	-47.355	-43.187	-30.524	-32.566	-44.787	-31.756	-40.1	-28.4	-33.592	-29.86		1.28542	-14.041	-14.216	-12.677	-14.897	-3.258	1.849	-3.742		1.36181	-7.77	-13.008	-9.277	-9.669	-12.198		1.35764	-3.962	-5.342	-4.919	-1.089	-4.053
1.36875	-48.177	-41.91	-30.019	-31.389	-45.561	-30.532	-37.152	-27.317	-32.822	-26.031		1.29236	-13.621	-10.371	-12.826	-14.297	-2.9	-0.128	-2.087		1.36875	-7.107	-11.328	-10.578	-11.209	-12.545		1.36458	-3.447	-3.625	-4.817	-2.878	-3.413
1.37569	-48.087	-42.858	-29.227	-32.197	-42.976	-25.513	-34.693	-24.696	-30.095	-24.244		1.29931	-13.797	-12.241	-13.346	-14.903	-3.536	2.94	-2.653		1.37569	-7.73	-12.666	-9.35	-10.652	-12.28		1.37153	-2.792	-4.746	-2.89	-2.262	-4.362
1.38264	-48.028	-41.654	-29.061	-30.828	-45.417	-26.626	-32.857	-22.194	-27.587	-24.902		1.30625	-14.908	-11.129	-12.874	-14.427	-4.398	5.235	-2.233		1.38264	-8.016	-11.368	-11.036	-11.052	-11.901		1.37847	-2.032	-4.055	-4.553	-1.756	-4.214
1.38958	-47.228	-42.108	-28.932	-30.555	-44.272	-22.828	-30.201	-21.458	-24.584	-21.261		1.31319	-13.826	-13.78	-14.205	-14.353	-0.565	3.418	-2.543		1.38958	-6.675	-11.526	-9.051	-11.671	-11.889		1.38542	-2.306	-5.075	-5.252	-2.013	-3.855
1.39653	-47.112	-42.071	-29.427	-29.922	-44.279	-23.948	-28.778	-19.792	-25.863	-18.848		1.32014	-14.998	-12.25	-14.572	-14.291	-1.309	9.26	-0.922		1.39653	-5.529	-11.123	-9.488	-11.753	-11.236		1.39236	-1.052	-3.84	-4.592	-0.946	-4.556
1.40347	-48.095	-43.313	-29.844	-29.572	-43.724	-21.852	-27.568	-17.796	-20.138	-18.655		1.32708	-13.919	-11.46	-14.267	-15.755	-0.73	3.039	-0.98		1.40347	-7.345	-11.372	-9.4	-10.673	-11.115		1.39931	-4.219	-3.385	-3.165	-2.555	-2.274
1.41042	-47.063	-41.083	-29.361	-30.569	-44.802	-16.445	-23.768	-13.841	-18.544	-14.225		1.33403	-14.77	-10.172	-13.22	-15.55	-2.557	8.249	-1.254		1.41042	-7.693	-13.065	-12.11	-10.417	-13.517		1.40625	1.294	-2.794	-2.539	-1.403	-2.398
1.41736	-46.158	-43.04	-27.86	-28.578	-42.541	-15.819	-21.605	-11.998	-14.055	-12.328		1.34097	-13.574	-12.065	-13.003	-15.198	1.6	7.534	-1.444		1.41736	-7.922	-13.96	-9.959	-10.137	-11.059		1.41319	-1.653	-3.059	-4.275	-1.078	-3.116
1.42431	-46.032	-42.493	-28.146	-27.71	-43.038	-7.684	-19.316	-9.802	-11.892	-7.879		1.34792	-13.757	-13.545	-14.4	-15.453	-1.641	8.83	-1.502		1.42431	-7.462	-11.532	-8.868	-11.744	-11.508		1.42014	0.465	-3.289	-5.239	0.533	-2.474
1.43125	-45.266	-39.006	-27.161	-27.634	-41.323	-9.817	-16.959	-5.156	-6.308	-7.266		1.35486	-12.286	-12.952	-14.193	-14.837	0.497	7.782	0.029		1.43125	-6.365	-11.974	-10.597	-10.854	-11.611		1.42708	-0.288	-2.389	-2.784	1.096	-2.356
1.43819	-45.677	-39.372	-25.739	-26.627	-40.649	-7.403	-13.105	-5.128	-7.045	-7.956		1.36181	-14.955	-10.355	-12.748	-16.024	0.466	10.235	0.036		1.43819	-7.525	-10.63	-9.472	-10.377	-12.76		1.43403	-1.619	-0.569	-1.417	-0.263	-2.148
1.44514	-43.947	-39.394	-26.466	-24.705	-37.68	-4.498	-10.547	-0.962	-2.674	-2.985		1.36875	-13.274	-9.806	-12.576	-15.135	3.47	7.954	0.012		1.44514	-6.248	-11.16	-10.184	-10.185	-10.957		1.44097	-1.891	0.227	-1.784	1.546	-1.13
1.45208	-43.065	-38.627	-24.615	-25.963	-40.363	-1.939	-9.838	1.93	0.559	0.222		1.37569	-13.975	-12.539	-11.68	-14.565	3.557	4.426	0.502		1.45208	-7.741	-13.603	-11.172	-10.419	-12.371		1.44792	-0.297	1.286	-1.257	-0.516	-1.784
1.45903	-39.734	-37.951	-24.869	-25.596	-38.02	1.045	-3.269	3.375	-0.13	0.336		1.38264	-13.431	-11.386	-11.683	-13.769	2.903	10.007	-0.564		1.45903	-7.568	-13.646	-9.953	-10.005	-11.38		1.45486	1	-1.493	-0.337	0.773	-2.466
1.46597	-40.738	-35.362	-22.73	-24.692	-35.213	3.733	-2.221	8.837	4.302	3.818		1.38958	-12.52	-10.119	-14.296	-15.667	3.19	10.949	-1.328		1.46597	-6.054	-10.424	-9.589	-10.854	-9.948		1.46181	-0.385	0.147	-0.151	0.954	1.198
1.47292	-38.398	-35.063	-19.822	-23.832	-35.237	2.24	-0.604	7.259	6.761	2.524		1.39653	-13.89	-10.24	-11.39	-15.861	3.028	7.585	1.76		1.47292	-7.499	-9.768	-10.843	-8.913	-12.814		1.46875	1.876	2.157	-0.321	1.062	-0.578
1.47986	-36.323	-34.344	-20.337	-21.003	-34.909	6.852	0.566	13.497	11.098	6.324		1.40347	-12.465	-10.28	-12.757	-13.712	2.776	12.722	1.545		1.47986	-5.828	-10.414	-10.528	-10.388	-11.791		1.47569	3.783	-0.323	0.983	0.728	-0.076
1.48681	-35.635	-32.545	-20.091	-19.705	-32.13	10.376	3.741	14.475	14.081	9.03		1.41042	-12.185	-9.855	-11.071	-14.245	2.64	11.158	0.34		1.48681	-6.179	-11.122	-8.968	-10.08	-11.377		1.48264	1.782	0.376	-0.577	1.912	0.131
1.49375	-36.369	-31.895	-20.139	-22.34	-32.026	12.035	7.035	15.434	16.448	12.418		1.41736	-11.08	-7.936	-11.719	-13.223	4.501	7.872	1.251		1.49375	-6.871	-9.262	-7.574	-8.956	-11.198		1.48958	0.895	0.859	1.296	2.527	0.803
1.50069	-35.029	-30.723	-17.042	-19.299	-28.778	13.945	9.695	19.022	18.468	13.78		1.42431	-11.75	-9.501	-11.997	-14.393	4.506	8.995	0.135		1.50069	-6.429	-10.402	-9.369	-8.39	-9.757		1.49653	6.126	1.237	1.621	-0.819	0.511
1.50764	-32.2	-30.024	-15.772	-17.6	-29.242	17.705	12.273	20.29	20.824	18.111		1.43125	-10.147	-10.252	-12.715	-13.609	4.57	11.716	1.402		1.50764	-4.946	-11.942	-6.662	-8.552	-9.164		1.50347	4.786	0.534	0.203	2.238	1.293
1.51458	-30.211	-27.587	-14.618	-14.785	-26.075	17.656	13.23	22.208	23.644	18.479		1.43819	-9.767	-8.319	-10.195	-13.384	5.399	9.97	2.272		1.51458	-4.752	-8.86	-8.505	-8.279	-9.293		1.51042	3.403	1.353	2.165	1.667	1.626
1.52153	-29.895	-25.13	-13.904	-13.95	-26.155	20.851	16.138	28.27	25.884	21.387		1.44514	-10.471	-9.565	-9.454	-10.926	5.034	13.816	1.058		1.52153	-4.345	-7.18	-8.224	-8.521	-8.333		1.51736	3.647	1.13	0.937	4.601	2.23
1.52847	-27.38	-23.689	-10.7	-14.048	-23.714	22.622	17.914	26.525	28.175	21.78		1.45208	-9.306	-6.37	-8.493	-11.662	5.605	12.302	0.316		1.52847	-5.838	-7.921	-6.44	-6.786	-8.667		1.52431	5.453	1.758	2.939	2.384	2.881
1.53542	-26.592	-23.553	-11.727	-9.806	-23.703	21.165	20.239	31.023	30.68	21.63		1.45903	-8.767	-5.478	-9.334	-11.192	7.391	13.816	-1.082		1.53542	-5.374	-8.321	-6.961	-8.564	-7.798		1.53125	5.749	1.721	4.558	2.22	3.318
1.54236	-23.377	-21.963	-9.276	-9.856	-22.043	25.432	24.258	28.943	34.179	25.441		1.46597	-8.299	-6.281	-8.644	-11.512	6.23	15.121	1.832		1.54236	-6.835	-8.736	-6.041	-8.207	-8.122		1.53819	4.005	3.917	3.805	2.364	3.405
1.54931	-21.424	-20.583	-8.94	-8.635	-20.429	27.455	27.931	30.659	35.597	27.929		1.47292	-7.231	-4.202	-8.465	-10.356	4.368	11.34	2.431		1.54931	-3.546	-7.897	-5.905	-6.329	-10.263		1.54514	4.987	4.072	4.881	3.432	2.919
1.55625	-17.625	-19.23	-7.306	-6.583	-16.062	31.221	26.569	32.317	36.249	27.512		1.47986	-5.985	-4.735	-8.242	-9.491	7.905	12.537	1.206		1.55625	-2.648	-5.417	-5.869	-5.353	-8.619		1.55208	5.581	2.342	2.68	4.338	4.69
1.56319	-15.292	-18.237	-6.109	-4.024	-13.738	32.218	25.76	36.691	35.018	26.778		1.48681	-5.398	-4.221	-8.212	-10.238	6.935	14.498	2.556		1.56319	-4.374	-6.155	-6.139	-6.777	-7.464		1.55903	7.27	4.206	4.201	3.774	6.154
1.57014	-13.326	-13.1	-5.745	-3.739	-11.567	31.323	30.422	35.767	40.625	31.318		1.49375	-4.594	-4.171	-8.059	-10.888	6.568	14.015	1.632		1.57014	-2.764	-6.92	-6.081	-7.66	-8.202		1.56597	4.786	4.118	4.418	4.43	4.363
1.57708	-14.21	-13.619	-4.388	-2.94	-9.065	33.129	32.259	38.774	39.011	33.053		1.50069	-3.738	-3.156	-5.822	-9.662	7.473	13.623	3.634		1.57708	-2.905	-5.184	-4.869	-6.315	-7.417		1.57292	5.657	3.876	5.006	4.626	3.945
1.58403	-9.712	-12.082	-2.627	-0.924	-8.18	32.88	32.256	40.578	43.296	33.84		1.50764	-3.985	-3.363	-7.089	-9.47	5.559	13.222	3.695		1.58403	-3.506	-6.323	-4.965	-4.468	-6.824		1.57986	4.893	4.582	5.085	5.582	6.022
1.59097	-8.889	-9.043	-0.418	-0.441	-5.976	36.218	34.804	39.246	44.304	32.687		1.51458	-4.585	-2.754	-3.704	-7.97	7.037	15.672	2.945		1.59097	-4.319	-3.44	-3.472	-6.233	-6.45		1.58681	6.267	5.262	5.091	6.203	5.269
1.59792	-7.918	-8.067	0.734	0.533	-4.65	35.218	34.071	38.842	47.724	35.899		1.52153	-3.805	-2.567	-5.136	-9.167	6.667	12.605	2.786		1.59792	-1.405	-4.566	-5.544	-4.711	-6.333		1.59375	5.416	3.667	6.545	5.252	4.031
1.60486	-5.329	-5.207	1.985	2.621	-3.563	34.925	37.042	38.854	46.215	35.427		1.52847	-3.378	-2.659	-4.124	-6.817	9.197	11.959	1.555		1.60486	-2.163	-5.337	-4.284	-4.87	-4.24		1.60069	8.834	3.433	6.656	6.474	6.534
1.61181	-3.185	-4.455	5.459	5.413	-0.838	34.75	34.509	44.46	39.525	36.692		1.53542	-4.892	-0.818	-4.455	-6.227	8.122	14.606	2.371		1.61181	-2.511	-4.377	-4.206	-3.717	-3.854		1.60764	7.402	5.398	4.512	5.543	5.99
1.61875	0.17	-3.354	3.707	3.759	3.058	37.948	36.262	42.852	43.962	34.632		1.54236	-1.776	0.121	-2.726	-4.795	6.082	12.144	2.312		1.61875	-2.199	-3.286	-2.079	-2.394	-1.698		1.61458	7.103	4.748	4.124	6.94	5.449
1.62569	-2.271	-0.499	5.396	5.783	1.322	35.456	33.335	45.145	44.052	39.801		1.54931	-1.543	1.623	-3.471	-5.729	7.354	13.672	3.895		1.62569	-3.463	-1.99	-2.832	-3.52	-3.193		1.62153	6.092	4.613	7.471	5.294	7.469
1.63264	2.121	1.995	6.396	7.496	4.949	37.447	37.117	41.509	45.147	37.367		1.55625	-0.215	1.143	-2.36	-5.982	8.377	10.369	3.294		1.63264	-2.075	-4.82	-1.509	-2.987	-4.89		1.62847	6.688	7.688	6.291	4.043	7.579
1.63958	2.022	0.048	7.243	6.834	4.804	36.142	38.604	41.018	43.158	35.483		1.56319	-0.337	0.527	-0.201	-4.382	7.803	10.969	3.574		1.63958	-3.864	-3.739	-1.502	-3.899	-3.158		1.63542	6.643	3.977	5.142	5.502	6.732
1.64653	7.39	2.12	8.79	9.554	7.479	36.184	37.721	41.239	45.729	37.747		1.57014	0.786	2.847	-2.455	-2.313	8.086	12.041	3.615		1.64653	-1.735	-3.569	-1.943	-2.788	-4.514		1.64236	10.244	5.878	2.841	5.415	5.413
1.65347	8.679	6.716	10.784	10.461	12.091	35.81	32.878	46.224	48.334	36.525		1.57708	1.123	2.815	-1.265	-2.979	7.588	12.37	2.036		1.65347	-1.953	-2.57	-2.493	-2.313	-4.258		1.64931	7.234	6.367	6.79	4.634	8.903
1.66042	8.342	6.175	10.651	13.724	10.254	36.862	40.271	40.839	42.341	35.735		1.58403	0.544	1.999	0.203	-2.211	7.079	12.514	3.872		1.66042	-1.998	-0.595	-0.115	-1.067	-3.102		1.65625	5.219	5.462	5.391	6.631	8.805
1.66736	11.214	6.799	10.187	11.402	12.373	38.805	35.827	38.992	46.413	37.516		1.59097	2.638	3.661	-1.089	-2.524	6.755	12.767	3.502		1.66736	0.133	-1.423	-3.083	-1.519	-3.236		1.66319	6.306	6.994	5.698	6.776	7.983
1.67431	12.171	11.846	10.199	13.872	14.256	36.071	36.163	43.343	43.628	34.573		1.59792	2.081	4.777	0.182	-0.899	5.509	10.997	3.534		1.67431	-1.428	-2.011	-2.038	-2.308	-2.606		1.67014	5.013	4.903	6.621	5.989	6.845
1.68125	12.393	11.518	13.676	15.083	15.49	35.74	33.505	41.654	41.508	34.482		1.60486	1.527	2.809	0.552	-0.802	5.38	8.978	2.397		1.68125	-1.737	-1.623	-2.635	-2.252	-3.006		1.67708	5.991	5.668	7.063	6.634	7.474
1.68819	16.686	12.683	12.623	17.952	17.808	35.894	36.439	39.33	40.746	32.228		1.61181	3.352	4.064	1.082	-1.776	5.686	11.352	3.291		1.68819	-0.919	1.236	-1.88	-1.773	-1.093		1.68403	7.356	6.187	4.988	5.989	7.885
1.69514	16.682	13.803	16.483	16.047	17.36	33.113	34.233	39.627	43.47	33.6		1.61875	3.181	5.884	1.857	1.674	4.202	10.063	2.309		1.69514	1.62	-1.158	0.199	-1.821	-2.873		1.69097	6.321	5.412	6.918	3.5	7.542
1.70208	16.005	12.626	13.179	15.625	18.188	34.223	31.957	37.921	41.767	30.932		1.62569	3.329	5.188	3.284	1.944	5.879	10.457	2.398		1.70208	1.628	-1.691	-0.87	-0.982	-1.995		1.69792	6.687	4.796	5.581	6.608	6.367
1.70903	20.609	16.765	15.891	14.284	19.141	30.86	31.856	36.878	39.913	32.123		1.63264	4.188	3.1	3.647	0.76	6.095	8.451	2.964		1.70903	-0.356	-1.182	0.195	-1.059	-0.986		1.70486	4.071	7.073	7.103	5.472	9.89
1.71597	18.97	18.031	15.972	19.065	22.454	32.661	30.721	36.467	38.333	29.666		1.63958	5.1	5.931	1.537	3.206	5.394	5.428	2.889		1.71597	0.569	-1.528	-0.591	0.768	0.67		1.71181	8.98	6.48	7.456	6.883	9.834
1.72292	19.326	15.543	15.514	18.022	22.634	26.929	29.086	37.611	34.705	29.716		1.64653	4.549	5.387	5.412	3.336	5.343	11.391	3.076		1.72292	0.332	-0.169	0.458	-0.866	-0.877		1.71875	5.483	5.454	5.146	6.185	9.026
1.72986	22.056	19.079	17.878	19.87	22.458	28.72	28.403	35.265	35.979	28.015		1.65347	5.563	5.857	3.207	3.974	6.291	-85.05*	2.174		1.72986	0.185	0.039	-0.35	0.925	-1.052		1.72569	4.748	5.143	7.001	5.634	7.086
1.73681	22.223	18.133	18.892	20.239	19.083	28.64	30.346	32.751	34.875	24.553		1.66042	3.351	6.179	2.872	4.178	5.074	7.811	2.574		1.73681	0.192	0.116	2.357	1.121	0.74		1.73264	4.262	6.384	6.848	4.774	7.526
1.74375	22.657	20.236	17.522	19.294	23.952	26.795	28.554	32.144	34.813	24.604		1.66736	6.912	7.091	4.901	4.974	3.497	6.222	2.235		1.74375	1.717	0.253	0.094	1.363	-0.575		1.73958	3.118	4.504	6.893	6.744	6.48
1.75069	22.079	21.903	17.534	17.403	22.936	27.082	23.311	28.316	32.588	25.407		1.67431	7.129	6.472	5.66	4.945	6.023	8.255	2.55		1.75069	0.668	0.217	0.96	0.86	1.602		1.74653	4.127	5.463	6.087	6.174	7.393
1.75764	23.493	19.445	16.981	20.198	22.68	26.393	22.479	30.231	31.455	22.192		1.68125	8.069	6.764	5.182	5.053	6.621	3.429	1.805		1.75764	-0.337	1.266	1.562	-0.301	-0.243		1.75347	6.185	6.835	6.201	5.281	8.588
1.76458	25.471	21.691	18.448	21.007	25.247	26.055	25.065	25.038	28.43	23.93		1.68819	7.325	8.712	5.524	5.609	3.112	5.484	3.008		1.76458	0.966	0.654	0.981	0.698	1.428		1.76042	5.17	6.078	6.347	3.429	7.059
1.77153	21.783	23.081	17.914	22.684	21.894	23.352	22.778	28.077	25.715	21.663		1.69514	8.257	10.059	6.883	5.876	3.243	7.035	3.22		1.77153	-0.249	0.786	1.815	0.247	2.356		1.76736	6.468	5.91	3.692	6.28	6.125
1.77847	22.133	22.819	17.442	18.596	24.392	22.103	24.142	25.941	29.154	19.523		1.70208	8.241	8.925	8.191	6.889	5.458	4.321	3.136		1.77847	2.194	2.357	1.65	2.115	0.916		1.77431	6.617	6.31	7.067	4.665	7.974
1.78542	23.21	21.328	17.245	17.638	23.036	17.889	21.734	23.977	26.158	20.019		1.70903	8.254	8.322	6.96	7.606	6.918	5.67	2.923		1.78542	1.111	2.216	0.162	0.332	2.083		1.78125	5.17	3.779	5.072	2.885	5.203
1.79236	22.672	22.094	18.139	19.804	25.81	16.921	19.931	23.227	26.084	18.202		1.71597	8.044	8.225	7.005	6.068	5.713	8.015	0.776		1.79236	1.862	3.514	2.305	1.828	2.336		1.78819	5.74	5.451	6.704	2.373	8.323
1.79931	22.845	21.356	17.061	20.094	23.809	17.94	16.233	20.981	24.457	16.479		1.72292	7.737	9.912	6.292	7.304	3.287	1.722	1.995		1.79931	2.002	0.347	0.621	0.502	3.185		1.79514	6.004	3.637	5.461	6.429	6.773
1.80625	22.097	23.983	17.319	19.675	25.183	17.216	16.296	22.591	22.722	17.496		1.72986	9.297	7.935	5.882	7.676	3.79	5.936	0.841		1.80625	1.572	3.017	2.584	-0.518	2.758		1.80208	6.093	4.612	5.935	5.057	7.184
1.81319	23.561	21.865	19.378	19.355	23.635	15.558	17.562	18.349	18.88	17.98		1.73681	9.31	9.939	7.329	8.195	1.54	5.465	2.462		1.81319	1.146	-1.116	2.963	1.919	0.263		1.80903	2.281	4.869	5.073	4.179	6.57
1.82014	26.081	22.099	16.49	18.792	23.978	13.635	17.46	16.269	17.655	13.183		1.74375	7.747	7.607	5.693	7.787	3.901	1.508	3.068		1.82014	2.307	2.232	3.227	2.614	0.709		1.81597	4.064	4.704	4.704	4.303	4.819
1.82708	24.06	21.037	17.868	19.551	23.387	13.322	14.326	11.64	15.049	12.098		1.75069	7.904	8.715	5.948	9.138	3.131	4.803	0.754		1.82708	1.598	1.684	1.249	1.379	2.197		1.82292	2.714	2.673	5.339	4.599	6.906
1.83403	23.816	20.984	17.631	19.788	22.243	11.632	14.823	14.532	17.098	11.22		1.75764	7.898	9.609	8.131	7.113	7.172	4.103	0.472		1.83403	-0.233	4.077	1.844	3.283	1.554		1.82986	3.828	4.508	5.869	2.97	5.731
1.84097	20.556	22.077	15.687	16.131	24.903	7.89	13.207	14.777	16.796	9.459		1.76458	8.456	7.565	8.74	8.924	4.525	3.463	0.607		1.84097	0.652	1.12	2.264	2.036	1.421		1.83681	3.43	4.924	4.626	4.913	5.314
1.84792	22.576	20.468	16.719	15.894	24.772	10.094	9.315	11.889	14.098	9.549		1.77153	7.844	9.52	7.516	7.306	2.769	3.923	1.361		1.84792	0.888	0.805	0.104	0.82	3.502		1.84375	1.822	3.38	5.172	6.132	7.995
1.85486	21.363	19.148	16.158	16.516	23.251	9.623	11.311	9.492	11.181	7.336		1.77847	8.029	8.344	8.138	8.985	1.849	2.657	0.73		1.85486	0.423	2.74	0.332	0.696	2.246		1.85069	5.08	4.363	3.752	3.596	5.408
1.86181	19.991	19.59	13.777	17.86	22.411	7.625	7.768	10.788	13.595	5.509		1.78542	6.354	10.364	8.496	7.726	1.67	2.169	-0.746		1.86181	0.866	2.243	2.738	1.608	1.378		1.85764	3.081	3.245	4.545	5.22	4.884
1.86875	24.022	20.133	14.088	16.214	21.391	6.103	5.883	7.632	8.464	5.438		1.79236	9.05	7.121	7.828	8.386	0.646	3.041	1.034		1.86875	-0.031	1.661	0.879	0.428	3.113		1.86458	4.201	3.011	3.979	2.914	5.668
1.87569	20.49	17.731	14.808	17.037	20.932	5.215	7.013	8.352	6.519	5.632		1.79931	8.274	8.079	8.188	10.032	0.997	1.248	0.805		1.87569	1.338	1.801	1.597	0.809	2.201		1.87153	3.63	3.731	4.304	2.61	7.235
1.88264	16.066	18.338	15.427	15.222	20.129	3.815	3.908	4.324	7.174	6.541		1.80625	7.488	9.424	7.684	10.142	-1.816	0.061	-0.121		1.88264	0.768	1.52	1.311	2.129	2.623		1.87847	2.575	2.973	4.012	1.73	5.545
1.88958	19.655	19.213	14.437	16.084	18.243	2.282	2.132	3.457	7.212	1.649		1.81319	6.919	6.853	7.762	8.93	0.393	-0.109	0.333		1.88958	1.093	3.118	1.313	2.775	2.993		1.88542	3.085	2.63	3.074	2.171	7.116
1.89653	17.764	15.557	12.825	15.611	21.028	0.648	5.009	5.745	3.648	-1.308		1.82014	6.46	9.11	7.894	9.823	0.517	0.572	-0.37		1.89653	0.893	1.515	2.712	1.819	3.445		1.89236	2.58	2.742	2.686	3.496	6.583
1.90347	21.323	17.429	12.621	14.095	18.055	-2.141	-0.167	2.616	2.453	0.247		1.82708	6.688	9.016	8.214	10.361	0.35	-1.498	1.09		1.90347	1.167	1.881	1.612	2.83	3.594		1.89931	2.768	2.877	0.791	4.234	4.888
1.91042	20.525	15.381	11.923	13.639	17.576	0.231	-0.529	-1.393	0.176	0.424		1.83403	9.249	7.135	7.61	8.514	0.957	-0.206	-0.818		1.91042	1.341	2.201	3.033	1.962	3.12		1.90625	3.598	3.808	4.108	-2.062	3.968
1.91736	17.445	14.016	13.275	12.78	18.333	0.565	-1.849	-0.691	0.659	-0.613		1.84097	8.054	9.593	7.564	8.878	-0.917	-3.183	0.627		1.91736	1.248	1.585	1.974	0.961	2.878		1.91319	1.868	3.739	3.33	2.018	4.073
1.92431	14.437	13.213	10.702	11.674	15.503	-2.655	-2.482	-1.305	-2.983	-4.609		1.84792	5.906	7.032	8.153	9.131	1.554	-0.3	1.106		1.92431	-0.557	1.676	1.645	1.293	3.37		1.92014	1.56	0.34	3.105	1.121	3.303
1.93125	15.356	12.584	10.705	10.331	17.136	-3.477	-3.582	-3.701	-0.895	-4.268		1.85486	8.678	9.341	8.68	9.603	2.111	0.39	-0.098		1.93125	1.507	2.854	0.657	3.506	2.775		1.92708	3.151	1.72	0.873	2.011	3.005
1.93819	14.714	15.891	10.72	9.862	13.243	-5.559	-3.437	-2.593	-4.558	-3.152		1.86181	8.454	6.99	7.706	8.278	0.15	-2.532	-1.314		1.93819	0.786	0.21	0.404	0.635	2.819		1.93403	2.032	2.905	0.694	2.068	3.149
1.94514	13.594	12.049	9.651	12.365	13.259	-8.418	-6.733	-6.92	-5.804	-6.824		1.86875	8.259	8.207	6.777	7.776	0.86	-2.557	-0.479		1.94514	1.198	1.368	1.636	1.228	3.214		1.94097	0.14	3.321	1.434	1.454	2.486
1.95208	11.422	11.345	9.509	9.32	13.041	-6.344	-7.691	-6.868	-5.147	-9.017		1.87569	6.596	4.786	6.703	8.676	-0.308	-1.721	-1.164		1.95208	1.808	0.738	2.656	0.948	1.234		1.94792	1.056	-0.469	1.571	1.298	2.419
1.95903	9.85	10.626	8.481	9.711	10.062	-6.955	-6.446	-6.753	-6.43	-4.895		1.88264	7.843	7.322	5.504	9.592	-0.848	-1.401	-0.82		1.95903	1.99	2.348	1.023	2.382	1.558		1.95486	0.414	2.815	3.077	3.181	2.834
1.96597	11.595	9.647	8.542	9.629	10.812	-11.223	-8.738	-8.849	-5.982	-9.664		1.88958	6.692	6.554	7.141	8.314	0.495	-4.983	0.046		1.96597	1.185	1.018	1.396	1.505	4.118		1.96181	-1.02	2.816	0.176	2.169	3.745
1.97292	10.979	11.26	7.964	8.564	12.501	-6.944	-10.2	-11.021	-13.131	-8.665		1.89653	6.501	6.544	7.271	9.052	-1.798	-1.451	-0.95		1.97292	0.813	1.605	1.009	0.851	0.612		1.96875	-0.044	1.78	0.412	0.926	3.404
1.97986	11.695	10.162	8.198	6.098	10.466	-9.92	-11.737	-10.032	-9.054	-8.377		1.90347	7.126	5.965	7.394	8.399	-2.646	-3.835	-1.964		1.97986	1.894	1.903	0.989	2.245	3.558		1.97569	1.353	-0.163	2.438	1.121	3.235
1.98681	7.487	9.118	4.985	7.015	8.12	-11.856	-7.968	-10.823	-11.709	-10.715		1.91042	6.501	7.249	8.439	7.79	0.192	-5.621	-0.653		1.98681	-1.87	1.433	1.457	3.051	2.939		1.98264	-0.222	1.006	1.084	1.295	1.891
1.99375	9.081	6.286	3.759	6.436	8.849	-10.879	-9.237	-11.263	-12.962	-10.765		1.91736	4.138	4.975	6.487	7.337	-1.39	-4.462	-1.763		1.99375	1.07	3.731	0.283	0.444	1.318		1.98958	0.13	0.889	2.697	-0.059	2.625
2.00069	7.572	7.449	3.06	7.426	7.621	-14.269	-11.204	-12.465	-14.374	-11.51		1.92431	5.382	4.907	6.13	6.247	-2.619	-5.954	-0.726		2.00069	1.353	1.277	1.812	0.909	1.555		1.99653	1.874	1.695	-0.627	1.083	0.205
2.00764	3.807	6.387	2.013	5.117	6.245	-12.397	-12.874	-12.679	-13.332	-11.899		1.93125	5.794	5.067	5.845	8.057	-3.635	-4.543	-1.812		2.00764	0.081	2.194	0.06	2.614	2.038		2.00347	1.329	0.139	0.488	0.449	2.403
2.01458	5.028	4.761	3.137	4.478	3.244	-14.623	-15.11	-15.338	-18.648	-12.558		1.93819	5.398	5.024	4.954	6.159	-2.088	-4.796	-1.032		2.01458	-1.439	2.712	-0.325	1.165	2.695		2.01042	0.073	2.472	-0.115	-0.636	0.89
2.02153	3.505	3.988	3.249	2.59	2.09	-14.412	-13.566	-11.085	-17.927	-16.092		1.94514	4.928	3.115	4.535	6.68	-3.246	-4.538	-2.254		2.02153	-0.833	1.026	0.117	0.392	3.02		2.01736	-1.99	2.061	1.894	1.217	-0.896
2.02847	4.532	5.102	0.482	1.106	3.594	-12.719	-15.362	-16.095	-19.462	-16.637		1.95208	6.398	4.725	6.141	7.55	-3.191	-4.219	-1.65		2.02847	-0.216	-0.691	1.567	-1.001	1.745		2.02431	-0.579	0.599	1.76	0.694	0.877
2.03542	1.895	4.673	1.401	2.895	4.53	-15.402	-17.752	-18.647	-18.123	-16.166		1.95903	3.927	2.848	4.826	8.311	-2.035	-5.3	-2.527		2.03542	-0.673	2.447	-0.844	0.459	1.578		2.03125	-1.187	-0.5	0.568	-1.274	1.887
2.04236	0.254	3.262	-2.853	1.424	0.112	-16.437	-16.115	-19.095	-19.662	-15.768		1.96597	6.145	3.943	4.948	6.008	-2.435	-5.559	-1.702		2.04236	0.373	0.254	2.064	0.203	0.712		2.03819	0.631	1.011	0.373	0.646	-0.635
2.04931	0.161	2.146	0.742	-0.76	0.768	-17.278	-15.895	-15.164	-20.307	-14.75		1.97292	5	4.078	4.661	6.179	-3.117	-8.392	-1.488		2.04931	-0.28	2.41	-0.546	-0.281	0.722		2.04514	-0.112	-0.973	0.23	1.351	-1.179
2.05625	0.455	0.883	-1.244	0.696	-0.851	-16.22	-16.017	-20.056	-21.544	-18.129		1.97986	5.152	5.143	4.402	5.411	-3.331	-5.974	-1.649		2.05625	0.991	1.702	-0.703	1.156	2.045		2.05208	-2.824	0.041	0.081	-0.23	-1.379
2.06319	-0.054	-0.435	-1.938	-1.947	0.152	-18.694	-17.874	-17.988	-21.822	-17.178		1.98681	1.759	2.195	4.06	7.283	-5.131	-5.715	-2.595		2.06319	0.416	-2.123	-0.451	1.666	1.675		2.05903	0.055	-0.28	1.761	-1.801	0.643
2.07014	-1.357	0.131	-2.413	-3.052	-1.388	-17.634	-20.12	-18.164	-20.538	-18.81		1.99375	2.414	1.749	5.217	5.149	-2.248	-7.4	-0.954		2.07014	-0.363	1.529	-0.083	0.513	1.779		2.06597	-1.804	1.092	0.675	-1.776	-1.589
2.07708	-4.228	-0.607	-2.799	-1.441	-3.507	-18.014	-18.359	-19.334	-23.93	-18.512		2.00069	3.115	1.592	5.13	4.054	-5.197	-5.818	-2.957		2.07708	-0.618	-0.446	0.161	1.382	0.569		2.07292	-1.662	0.662	1.064	-0.258	-1.547
2.08403	-4.39	-1.244	-4.249	-6.309	-3.556	-19.263	-18.438	-22.235	-23.61	-18.201		2.00764	1.385	2.563	4.033	4.199	-4.845	-8.736	-2.438		2.08403	-1.186	0.893	0.453	1.136	-1.303		2.07986	0.122	-0.31	0.257	-0.992	-0.078
2.09097	-2.181	-2.86	-3.563	-2.165	-5.245	-21.06	-18.634	-18.792	-23.019	-18.612		2.01458	2.357	2.839	3.001	5.146	-3.363	-8.59	-2.371		2.09097	-0.719	-0.78	-0.512	0.407	1.907		2.08681	-0.982	-0.544	-1.218	0.176	-1.868
2.09792	-3.747	-5.532	-5.488	-4.066	-4.264	-17.987	-20.25	-22.159	-23.279	-20.72		2.02153	0.732	1.284	4.597	2.9	-5.035	-7.105	-1.62		2.09792	0.652	2.09	1.369	-0.103	1.747		2.09375	-0.631	-2.404	0.589	-2.867	-1.447
2.10486	-4.852	-4.255	-8.684	-5.681	-7.763	-20.193	-18.761	-24.014	-22.565	-20.527		2.02847	3.085	1.824	2.377	3.623	-3.269	-6.822	-1.715		2.10486	0.438	-0.076	-0.42	-0.68	1.256		2.10069	-2.57	-0.664	-2.278	-2.109	-0.616
2.11181	-3.828	-4.987	-6.308	-7.91	-7.19	-19.511	-19.885	-20.544	-23.874	-17.384		2.03542	0.288	0.4	0.097	2.85	-5.165	-6.506	-2.264		2.11181	0.415	0.182	-0.381	0.631	0.515		2.10764	-3.925	1.233	-0.193	-1.463	-2.601
2.11875	-8.414	-4.673	-6.074	-6.626	-7.699	-21.124	-18.64	-21.267	-24.161	-20.029		2.04236	1.863	1.147	0.238	3.349	-4.838	-6.12	-1.889		2.11875	0.321	-0.838	0.646	-0.578	0.737		2.11458	-1.098	0.652	-4.016	-3.166	-2.23
2.12569	-6.814	-5.841	-8.227	-6.197	-6.245	-17.449	-20.861	-22.116	-25.032	-20.053		2.04931	0.156	-1.379	0.945	3.874	-4.434	-8.236	-2.549		2.12569	-0.483	-1.163	0.435	0.693	-0.526		2.12153	-1.953	-0.308	-1.061	-0.777	-2.759
2.13264	-9.68	-7.131	-4.648	-6.302	-8.417	-19.3	-19.358	-21.966	-25.138	-19.778		2.05625	1.473	1.885	2.294	2.234	-4.683	-7.198	-1.045		2.13264	-0.96	-0.411	0.336	-0.285	0.625		2.12847	0.787	-1.082	-1.41	-0.997	-2.114
2.13958	-7.23	-8.524	-7.838	-9.156	-8.659	-20.744	-20.974	-23.155	-22.399	-19.55		2.06319	-0.155	-1.052	1.737	1.667	-4.355	-8.251	-1.987		2.13958	-1.116	-0.156	-0.192	1.112	-1.005		2.13542	-2.677	-0.651	-1.799	-2.094	-2.976
2.14653	-11.208	-7.432	-8.409	-9.123	-10.24	-20.908	-19.548	-22.506	-27.371	-20.167		2.07014	-0.126	-0.655	-0.09	2.057	-3.797	-6.458	-2.615		2.14653	0.103	-0.95	0.213	-0.168	-1.138		2.14236	-1.488	0.268	-1.647	-2.855	-0.239
2.15347	-9.919	-9.501	-7.23	-9.976	-12.906	-19.062	-20.575	-23.925	-24.316	-17.126		2.07708	0.286	-1.48	1.551	1.702	-5.651	-6.973	-3.066		2.15347	-1.168	-2.403	-0.984	-0.434	-2.648		2.14931	-2.554	-3.567	-2.478	-1.216	-5.066
2.16042	-8.93	-10.839	-7.958	-9.408	-11.554	-19.316	-19.679	-23.375	-23.57	-20.435		2.08403	-1.106	-1.124	0.463	3.124	-4.663	-7.376	-2.737		2.16042	-1.19	-1.831	0.146	-1.233	1.256		2.15625	-2.243	-0.137	-2.65	-2.752	-3.275
2.16736	-11.684	-9.456	-9.766	-8.591	-14.183	-19.478	-22.456	-23.04	-24.754	-19.344		2.09097	-0.315	-0.892	-0.797	1.073	-3.361	-8.861	-1.591		2.16736	-1.475	-1.867	-0.704	-1.192	0.191		2.16319	-2.453	-3.804	-1.931	2.1	-1.924
2.17431	-11.683	-11.702	-11.384	-11.29	-12.386	-20.286	-20.403	-20.982	-25.831	-20.367		2.09792	-2.418	-2.259	-0.396	0.133	-5.73	-10.306	-2.27		2.17431	-1.136	-0.441	-1.157	-1.783	-2.04		2.17014	-1.89	-0.834	-2.748	-2.717	0.373
2.18125	-13.144	-12.451	-10.821	-10.471	-12.216	-18.437	-20.193	-21.745	-24.145	-19.152		2.10486	-0.984	-3.67	-1.658	1.12	-6.422	-9.122	-2.783		2.18125	-1.801	-1.533	-1.02	-1.091	-1.228		2.17708	-0.766	-0.614	-1.808	-1.343	-4.47
2.18819	-14.642	-11.206	-9.218	-10.289	-14.786	-19.605	-20.118	-21.605	-25.357	-17.556		2.11181	0.487	-2.764	-0.81	1.094	-5.463	-8.651	-2.905		2.18819	-0.014	0.257	-2.409	-0.433	-1.48		2.18403	-3.727	-0.721	-2.964	-1.837	-2.743
2.19514	-16.193	-12.562	-11.179	-11.282	-13.373	-19.282	-20.795	-22.051	-22.698	-19.218		2.11875	-1.722	-3.911	-1.094	-0.519	-5.246	-10.376	-2.22		2.19514	-0.462	-0.901	-1.937	-0.897	-2.608		2.19097	-3.122	-2.432	-2.082	-3.137	-3.684
2.20208	-15.087	-13.039	-10.482	-12.839	-14.324	-17.68	-18.788	-22.079	-23.024	-16.553		2.12569	-0.993	-2.403	-0.855	0.589	-6.179	-9.61	-2.802		2.20208	-0.546	-1.048	-0.284	-1.634	-0.656		2.19792	-3.894	-1.246	-3.484	-0.692	-3.056
2.20903	-14.458	-12.743	-10.57	-11.657	-14.763	-19.103	-20.655	-20.382	-22.336	-21.414		2.13264	-4.049	-1.119	-1.177	-0.852	-4.759	-8.336	-2.008		2.20903	0.64	-2.42	-1.892	-0.505	-0.901		2.20486	-0.173	-0.198	-2.727	-0.728	-1.732
2.21597	-12.733	-12.872	-12.095	-12.264	-14.586	-18.776	-17.325	-19.985	-22.183	-16.728		2.13958	-1.435	-3.959	-2.089	-0.79	-5.15	-11.194	-1.229		2.21597	-0.655	-1.912	-0.705	-0.854	-1.141		2.21181	-2.564	-1.289	-1.91	-3.276	-3.438
2.22292	-16.746	-14.161	-11.715	-12.211	-15.445	-17.901	-18.301	-19.977	-22.816	-16.943		2.14653	-1.051	-2.951	-1.915	-2.691	-5.723	-10.061	-3.405		2.22292	-2.104	-1.257	-0.586	-1.945	-1.36		2.21875	-1.723	-1.974	-3.728	-3.21	-3.671
2.22986	-14.035	-12.844	-11.753	-13.201	-15.453	-17.043	-17.659	-19.657	-22.231	-15.47		2.15347	-2.544	-4.238	-2.279	-2.379	-4.81	-7.978	-2.03		2.22986	-1.551	-1.825	-0.607	-0.911	-2.408		2.22569	-1.801	-0.46	-3.585	-2.213	-0.887
2.23681	-13.902	-12.648	-12.457	-13.343	-15.277	-18.527	-17.014	-19.986	-19.264	-14.49		2.16042	-2.726	-3.002	-1.972	-2.115	-3.993	-8.204	-2.7		2.23681	-0.709	-2.088	-0.673	0.209	-1.433		2.23264	-1.919	-1.52	-3.05	-2.542	-1.465
2.24375	-16.476	-12.141	-13.38	-10.45	-17.988	-18.689	-17.697	-17.54	-19.381	-15.82		2.16736	-2.439	-3.593	-0.428	-2.419	-5.231	-9.947	-2.16		2.24375	-2.148	-1.156	-1.264	-1.25	-1.739		2.23958	-1.435	0.907	-4.598	-2.228	-2.425
2.25069	-15.705	-13.265	-11.709	-13.15	-15.708	-16.148	-13.044	-18.069	-19.265	-14.665		2.17431	-3.993	-3.279	-2.569	-3.935	-4.631	-9.591	-3.395		2.25069	-0.422	-2.43	-1.047	-1.566	-2.53		2.24653	-1.674	-1.487	-2.367	-3.531	-1.706
2.25764	-16.478	-12.991	-11.283	-12.815	-16.218	-16.105	-15.687	-18.201	-19.005	-13.521		2.18125	-3.147	-3.747	-1.879	-3.928	-4.595	-8.053	-1.809		2.25764	0.325	-1.624	-0.822	-2.097	-0.827		2.25347	-3.479	-4.076	-2.104	-1.046	-2.807
2.26458	-16.438	-14.907	-12.498	-10.617	-16.502	-14.503	-15.131	-15.431	-18.463	-12.119		2.18819	-4.192	-5.051	-3.616	-3.309	-6.163	-9.207	-2.622		2.26458	-2.676	-2.857	-2.696	-2.073	-2.753		2.26042	-1.993	-2.025	-1.787	-3.529	-0.619
2.27153	-15.78	-14.558	-13.54	-11.62	-16.343	-16.626	-15.184	-17.53	-18.663	-13.428		2.19514	-3.938	-3.891	-3.695	-3.598	-6.368	-9.643	-1.119		2.27153	-1.53	-1.492	-1.856	-0.577	-1.753		2.26736	-1.582	-2.487	-5.283	-1.832	-2.667
2.27847	-16.326	-13.595	-11.742	-14.215	-16.417	-11.737	-14.358	-14.657	-17.588	-12.24		2.20208	-4.259	-6.06	-3.1	-2.656	-3.46	-8.751	-1.965		2.27847	-1.771	-0.572	-0.502	-2.057	-1.5		2.27431	-4.621	-0.733	-1.107	-1.397	-3.455
2.28542	-15.245	-16.06	-11.499	-14.293	-17.327	-12.36	-13.994	-14.795	-15.191	-12.89		2.20903	-3.503	-5.722	-4.258	-4.011	-5.528	-7.154	-1.867		2.28542	-1.234	-3.036	-2.053	-2.74	-4.478		2.28125	-0.627	-1.276	-2.48	-0.711	-3.432
2.29236	-15.948	-14.072	-12.756	-13.291	-16.008	-12.251	-13.337	-15.274	-16.901	-9.972		2.21597	-4.678	-4.777	-4.795	-4.015	-5.032	-9.291	-1.336		2.29236	-1.269	-1.067	-0.851	-2.178	-0.813		2.28819	-1.983	-0.469	-4.101	-0.24	-2.962
2.29931	-16.647	-14.324	-10.395	-12.435	-18.316	-10.892	-11.73	-12.327	-13.682	-8.873		2.22292	-3.983	-4.155	-3.419	-5.302	-5.12	-7.961	-1.403		2.29931	-1.413	0.137	-1.966	-1.429	-2.786		2.29514	-3.494	-2.963	-2.707	-2.223	-2.946
2.30625	-16.263	-13.905	-13.5	-13.982	-16.05	-10.648	-12.265	-10.425	-13.439	-9.776		2.22986	-3.654	-4.774	-4.606	-3.792	-5.415	-7.015	-2.643		2.30625	-1.529	-2.422	-1.462	-3.181	-2.594		2.30208	-3.03	-1.863	-2.341	-1.488	-2.299
2.31319	-19.359	-14.413	-11.05	-12.833	-17.405	-9.737	-10.638	-13.935	-13.727	-8.716		2.23681	-4.709	-5.256	-5.567	-4.661	-4.141	-6.255	-1.508		2.31319	-2.776	-2.091	-1.32	-0.909	-3.191		2.30903	-1.968	-1.071	-1.995	-2.937	-3.062
2.32014	-16.147	-12.98	-12.716	-11.816	-14.894	-9.954	-11.069	-11.636	-9.188	-8.538		2.24375	-5.045	-4.88	-4.581	-5.064	-4.196	-6.861	-1.875		2.32014	-2.167	-2.388	-1.658	-0.889	-3.335		2.31597	-0.084	-2.225	-2.202	-1.587	-1.551
2.32708	-15.787	-14.732	-11.625	-11.531	-16.327	-9.873	-8.995	-10.234	-9.957	-9.25		2.25069	-4.241	-4.827	-4.074	-5.532	-4.17	-7.963	-3.228		2.32708	-1.744	-1.478	-1.472	-1.575	-3.027		2.32292	-2.477	-2.802	-0.133	-2.434	-2.524
2.33403	-14.664	-14.293	-11.647	-12.641	-16.251	-8.686	-9.451	-8.413	-10.529	-7.896		2.25764	-5.706	-4.287	-4.498	-5.249	-5.697	-9.032	-2.433		2.33403	-2.054	-1.466	-1.437	-0.504	-3.364		2.32986	-2.694	-0.627	-2.136	0.994	-2.251
2.34097	-14.401	-13.619	-10.235	-10.939	-14.638	-7.022	-8.578	-8.947	-6.448	-7.682		2.26458	-3.761	-5.424	-4.319	-5.637	-3.316	-8.695	-2.347		2.34097	-0.112	-0.168	-1.013	-1.998	-1.818		2.33681	-0.583	-2.566	-1.847	-1.156	-3.543
2.34792	-15.482	-13.266	-10.03	-9.057	-14.72	-7.176	-5.478	-9.301	-6.797	-7.064		2.27153	-3.687	-7.914	-4.057	-4.347	-5.595	-6.482	-3.531		2.34792	-0.888	-1.931	-2.2	-1.395	-0.866		2.34375	-1.535	-0.996	-4.309	-1.267	-2.266
2.35486	-15.985	-10.993	-9.83	-9.085	-13.684	-4.654	-6.352	-6.755	-5.7	-4.461		2.27847	-4.739	-5.08	-5.757	-4.347	-3.693	-6.692	-1.417		2.35486	-1.466	-0.586	-1.7	-2.575	-3.885		2.35069	-3.382	0.567	-1.463	-2.719	-1.929
2.36181	-16.312	-12.1	-9.454	-12.669	-13.717	-6.436	-5.207	-5.373	-5.371	-3.645		2.28542	-3.525	-3.914	-3.297	-6.278	-5.749	-8.281	-1.95		2.36181	-2.675	-2.236	-1.437	-0.398	-1.113		2.35764	-2.655	-1.295	-2.461	0.123	0.197
2.36875	-13.601	-11.79	-7.871	-11.411	-13.577	-5.206	-5.072	-4.684	-6.005	-4.194		2.29236	-7.132	-6.095	-5.413	-4.696	-4.788	-8.411	-1.852		2.36875	-1.37	-1.418	-1.557	-2.116	-2.725		2.36458	-3.117	-2.539	-2.048	-3.076	-2.241
2.37569	-14.394	-13.579	-10.548	-10.575	-13.91	-3.025	-3.826	-4.791	-5.078	-1.917		2.29931	-4.076	-6.871	-5.782	-5.814	-5.157	-6.833	-2.731		2.37569	-1.129	-0.657	-1.093	-1.887	-2.693		2.37153	-0.861	-0.599	-0.574	0.344	-3.252
2.38264	-14.523	-13.26	-8.984	-11.058	-12.668	-1.549	-2.227	-1.972	-3.267	-3.593		2.30625	-4.779	-6.009	-4.382	-4.841	-1.369	-6.709	-2.503		2.38264	0.213	0.105	-1.063	-2.008	-0.901		2.37847	-3.425	0.03	-0.634	-0.688	-1.464
2.38958	-11.276	-12.689	-7.617	-9.717	-10.597	-1.321	-3.177	-2.796	-0.469	-1.997		2.31319	-5.012	-3.391	-6.338	-5.667	-3.422	-6.576	-0.819		2.38958	-1.96	-1.347	-3.162	-2.701	-2.822		2.38542	-1.039	-1.659	-2.293	-1.166	-0.612
2.39653	-12.25	-10.747	-7.82	-7.378	-12.522	-1.813	-0.844	-1.254	-2.206	-2.777		2.32014	-6.097	-6.114	-5.638	-5.706	-3.545	-6.616	-1.851		2.39653	-0.71	-0.707	-2.317	-2.156	-0.795		2.39236	0.406	-2.971	-0.395	1.102	-3.902
2.40347	-10.752	-11.381	-6.23	-6.318	-10.186	-1.103	-1.359	-3.047	1.707	3.446		2.32708	-4.26	-4.487	-6.417	-6.325	-4.91	-8.533	-1.004		2.40347	-3.144	-0.08	-0.234	-0.338	-1.974		2.39931	-2.097	-0.163	-2.019	0.168	-1.649
2.41042	-11.124	-10.103	-6.58	-8.327	-9.429	-0.402	-1.025	-1.298	-0.962	1.302		2.33403	-2.972	-5.793	-4.591	-5.076	-5.055	-6.427	-1.36		2.41042	-1.13	-2.746	-1.654	-1.923	-2.6		2.40625	-0.054	-1.591	-0.737	-0.43	-0.832
2.41736	-9.598	-9.346	-7.637	-8.081	-10.323	1.827	-0.102	1.556	0.968	0.779		2.34097	-5.573	-3.871	-5.953	-4.688	-4.472	-7.199	-1.654		2.41736	-0.23	-0.192	-2.123	-2.971	-2.092		2.41319	-2.676	-1.809	-1.923	-0.346	-0.861
2.42431	-8.126	-8.921	-5.823	-5.911	-10.219	2.395	0.358	3.492	-0.653	1.547		2.34792	-4.161	-5.062	-4.341	-4.658	-3.109	-8.26	-0.118		2.42431	-0.698	-0.678	-3.169	-2.603	-0.894		2.42014	0.266	0.861	-0.791	-1.577	-2.781
2.43125	-7.291	-8.667	-3.42	-5.816	-8.626	4.017	5.047	2.411	2.853	4.153		2.35486	-6.547	-3.532	-3.839	-6.92	-4.551	-6.451	-1.356		2.43125	-1.417	-2.146	-1.48	-1.044	0.085		2.42708	0.541	-1.214	-2.185	-0.425	-0.171
2.43819	-8.286	-6.946	-4.192	-7.246	-8.4	2.983	2.538	2.788	5.655	3.252		2.36181	-5.896	-5.44	-7.053	-6.383	-3.618	-5.838	-1.424		2.43819	-1.46	-2.259	-0.219	-2.411	-1.652		2.43403	-0.713	-2.331	-0.966	-1.98	-2.61
2.44514	-7.068	-7.183	-5.36	-4.844	-6.422	3.339	4.814	4.445	5.938	4.807		2.36875	-6.052	-6.884	-4.433	-5.224	-1.332	-5.031	-1.954		2.44514	-2.457	-2.716	-0.702	-0.995	-1.321		2.44097	-1.137	-1.628	-3.421	-0.345	-0.08
2.45208	-7.067	-6.522	-4.363	-7.003	-8.633	4.809	3.589	6.277	8.237	2.999		2.37569	-5.231	-4.393	-5.817	-6.212	-4.119	-4.555	-0.205		2.45208	-1.912	-2.419	-1.33	-2.398	-0.068		2.44792	-2.5	-0.575	0.52	-0.909	-1.246
2.45903	-6.801	-6.171	-4.069	-2.904	-3.51	5.268	4.994	5.995	6.753	5.778		2.38264	-3.74	-3.79	-4.908	-5.584	-1.679	-5.21	-0.596		2.45903	-1.627	0.421	-2.096	-0.201	-0.012		2.45486	1.165	-1.549	-2.168	-4.394	-0.925
2.46597	-5.033	-3.249	-3.688	-2.915	-5.092	7.361	5.618	8.356	7.468	4.144		2.38958	-5.129	-2.514	-5.542	-5.618	-2.164	-7.722	-0.785		2.46597	0.016	-1.44	-1.237	-0.856	-2.542		2.46181	0.265	0.124	-0.975	-2.211	0.251
2.47292	-4.971	-4.623	-2.396	-2.602	-3.552	5.885	6.045	9.502	9.303	5.687		2.39653	-4.101	-3.803	-3.911	-5.68	-2.427	-6.765	-0.919		2.47292	-0.703	-1.447	0.344	-2.419	-2.818		2.46875	-2.567	-2.198	-1.335	0.694	-0.048
2.47986	-4.267	-2.255	-0.79	-1.938	-5.617	6.782	6.712	8.054	8.882	4.796		2.40347	-5.674	-6.062	-5.403	-5.546	-3.852	-6.195	-1.138		2.47986	-0.952	-1.614	0.295	-2.317	-0.04		2.47569	-2.251	-0.781	-0.867	-0.448	-3.146
2.48681	-3.394	-2.101	-2.139	-0.191	-1.85	6.437	7.508	9.918	11.226	5.432		2.41042	-3.505	-6.553	-4.287	-6.324	-2.155	-5.804	-0.646		2.48681	-0.174	-0.289	-0.825	-2.368	-1.431		2.48264	0.082	-2.069	-1.14	-0.131	1.306
2.49375	-2.684	-2.191	-1.744	0.586	-2.673	6.5	6.824	9.747	10.916	5.276		2.41736	-2.765	-4.21	-4.171	-4.725	-2.687	-3.341	-0.409		2.49375	-0.506	-0.478	0.015	-2.659	-1.427		2.48958	1.519	-0.304	-1.025	-0.099	-1.579
2.50069	-2.721	-3.401	-0.039	-1.414	-2.644	8.011	7.288	8.674	11.683	8.952		2.42431	-5.155	-4.937	-4.911	-4.453	-3.463	-5.806	0.777		2.50069	-0.83	-0.369	-2.124	-0.52	-0.105		2.49653	-1.98	0.486	0.599	-2.143	-0.344
2.50764	-1.518	-2.443	0.781	-2.309	-1.429	10.114	4.845	9.565	10.994	8.751		2.43125	-5.378	-2.39	-5.06	-4.168	0.194	-7.121	-1.03		2.50764	0.07	-1.806	-0.373	-1.528	-0.938		2.50347	-1.582	-1.403	-1.365	0.085	0.194
2.51458	-1.136	1.897	-0.442	1.896	-2.925	9.787	6.788	11.266	11.188	8.19		2.43819	-3.864	-4.096	-4.042	-4.866	-3.858	-3.344	-0.547		2.51458	-0.922	-1.217	-2.201	-1.2	-1.898		2.51042	2.159	0.539	-0.384	-0.137	-0.468
2.52153	0.597	1.747	1.168	2.375	-0.521	7.269	9.431	12.094	11.128	9.393		2.44514	-4.079	-2.449	-3.117	-4.901	-1.557	-4.277	-0.882		2.52153	-1.616	-0.039	-2.388	-0.394	0.238		2.51736	0.88	0.299	-1.157	2.711	-0.156
2.52847	0.874	1.251	0.834	2.001	-0.435	8.24	6.911	9.877	12.123	8.096		2.45208	-3.931	-5.147	-3.494	-4.8	-1.593	-3.818	-0.888		2.52847	-0.845	-1.987	1.001	-0.997	-0.519		2.52431	-0.598	0.842	0.983	0.936	0.358
2.53542	2.139	1.222	1.422	2.524	0.96	9.449	7.791	11.238	10.592	11.346		2.45903	-3.37	-3.464	-5.842	-4.633	-1.099	-3.284	0.288		2.53542	-1.618	-1.583	-1.572	-1.474	0.259		2.53125	1.584	0.554	-2.716	-2.439	1.669
2.54236	1.574	1.309	3.888	3.112	2.865	9.676	8.014	11.995	14.355	7.07		2.46597	-3.372	-2.41	-2.846	-5.052	-2.789	-4.152	0.233		2.54236	1.455	-2.159	-1.324	-0.938	-3.255		2.53819	1.764	0.247	0.287	1.277	-0.077
2.54931	1.682	2.354	1.041	3.678	4.094	9.001	8.789	10.026	11.215	10.138		2.47292	-1.271	-3.566	-2.941	-5.326	-0.353	-5.035	0.319		2.54931	-1.869	-1.965	-1.436	-0.535	-1.956		2.54514	1.258	-0.074	-1.251	-0.098	-0.549
2.55625	1.894	2.486	4.426	4.586	4.309	13.201	9.841	11.2	16.762	9.216		2.47986	-3.082	-2.75	-4.401	-3.455	-0.382	-3.695	0.964		2.55625	-0.875	-0.777	-2.022	-1.551	-0.609		2.55208	-0.452	-0.275	-0.133	0.72	0.564
2.56319	2.445	2.625	4.321	3.512	5.192	9.342	8.699	10.336	14.032	9.467		2.48681	-2.525	-2.179	-2.857	-4.554	-0.406	-1.242	0.88		2.56319	0.326	-1.359	-0.724	-2.745	-0.311		2.55903	0.481	-2.123	0.888	0.381	0
2.57014	4.296	4.523	3.745	3.724	1.321	10.395	8.68	12.072	12.108	9.672		2.49375	-4.321	-1.278	-2.145	-4.126	1.429	-4.984	-0.338		2.57014	0.641	0.484	1.274	-2.114	1.251		2.56597	-1.013	-1.185	-0.261	0.295	-0.352
2.57708	6.64	2.992	3.929	3.636	6.331	10.499	9.441	13.016	12.228	10.332		2.50069	-2.439	-2.521	-0.521	-4.21	0.762	-3.536	-0.014		2.57708	1.073	-0.614	1.177	-0.893	-0.398		2.57292	1.882	0.207	-2.569	-0.741	0.144
2.58403	6.098	2.33	3.278	6.051	5.643	9.936	8.82	13.674	12.432	8.056		2.50764	-2.202	-0.489	-4.262	-4.556	-1.181	-2.165	1.402		2.58403	-2.023	-0.12	-0.249	-0.636	0.565		2.57986	0.888	0.967	-0.659	0.571	-0.485
2.59097	3.073	4.589	3.12	5.161	6.155	11.521	10.252	14.322	15.413	8.567		2.51458	-2.31	-1.42	-1.626	-4.008	-1.276	-2.334	0.388		2.59097	-0.888	0.442	-1.365	-0.16	-0.483		2.58681	-0.411	1.288	0.52	-0.104	1.27
2.59792	5.236	4.426	3.694	5.427	4.788	11.242	10.606	12.439	14.858	11.868		2.52153	-0.824	-0.57	-3.998	-2.368	0.012	-0.965	-1.107		2.59792	0.488	-0.759	-0.608	-1.037	-0.486		2.59375	0.474	-0.75	-0.138	1.974	0.023
2.60486	7.162	5.031	4.771	6.32	6	11.629	9.495	13.32	14.639	10.021		2.52847	-1.016	0.892	-2.613	-1.743	0.399	-3.127	0.73		2.60486	-0.621	0.589	-0.106	1.153	-1.088		2.60069	-0.574	-0.73	-0.396	-0.056	0.082
2.61181	6.114	7.211	8.057	4.716	6.189	12.585	10.741	15.588	13.851	9.066		2.53542	-2.622	-0.84	-3.734	-4.006	-1.179	-1.96	-0.33		2.61181	-0.723	-0.637	-1.051	0.602	1.344		2.60764	0.769	-0.654	-0.101	1.365	0.656
2.61875	5.851	5.765	5.234	8.272	6.63	11.047	9.935	12.357	15.47	8.736		2.54236	-1.75	-3.369	-1.44	-2.243	-1.164	-2.974	0.913		2.61875	-1.126	2.767	-1.815	-0.794	-0.044		2.61458	1.468	-1.223	0.697	-0.804	-0.679
2.62569	7.168	8.323	7.464	5.409	9.484	9.056	9.751	12.59	13.498	8.363		2.54931	-3.079	-0.429	-2.597	-2.022	0.26	0.588	1.591		2.62569	0.256	0.423	0.434	-0.329	2.62		2.62153	0.536	0.29	0.203	0.914	1.68
2.63264	9.061	8.071	5.685	7.518	6.951	11.119	9.611	12.971	12.927	10.597		2.55625	-1.563	-0.852	-1.975	-2.254	-0.639	-2.414	0.429		2.63264	1.351	0.337	-0.45	-0.559	-2.286		2.62847	0.791	0.212	0.492	-1.277	1.473
2.63958	6.249	9.047	6.567	6.14	9.682	10.995	10.897	14.536	13.61	8.897		2.56319	0.68	0.511	-0.748	-3.121	-1.032	-2.856	0.415		2.63958	0.499	0.249	-0.186	0.372	1.043		2.63542	-0.031	-1.198	0.844	1.101	-0.215
2.64653	10.853	8.107	9.054	8.243	6.784	10.023	8.177	10.818	11.825	8.142		2.57014	-0.417	0.611	-1.965	-3.551	-0.51	-3.135	0.7		2.64653	1.266	0.329	-0.79	-0.339	-0.001		2.64236	2.444	-0.089	-0.134	0.52	0.078
2.65347	11.697	7.555	6.621	7.426	8.431	9.513	8.883	11.478	12.55	8.213		2.57708	1.236	-0.64	-1.584	-1.589	0.476	-2.679	0.562		2.65347	-0.182	1.65	-1.183	0.126	-2.024		2.64931	2.085	-0.816	0.798	0.556	0.096
2.66042	10.583	9.538	7.252	6.747	9.54	10.994	9.266	12.174	13.394	6.697		2.58403	-1.418	0.478	-1.482	-2.509	-3.16	-0.42	1.423		2.66042	1.778	-0.724	0.16	0.89	0.343		2.65625	-0.673	-1.468	1.666	1.44	0.744
2.66736	11.99	8.501	8.394	8.639	9.757	10.608	10.254	12.21	13.251	10.236		2.59097	-1.361	-0.476	-1.446	-2.164	1.055	-0.905	-0.306		2.66736	0.294	-0.343	1.318	0.623	-0.301		2.66319	0.029	-0.252	0.175	-0.401	1.166
2.67431	10.294	9.102	8.449	6.956	10.807	9.41	6.825	11.592	11.262	8.587		2.59792	-1.287	1.796	-0.794	-2.381	2.599	0.233	0.641		2.67431	1.467	-0.902	1.121	2.054	1.163		2.67014	-1.061	1.163	1.842	0.593	1.334
2.68125	10.013	9.225	8.351	9.255	10.47	9.011	8.192	10.917	11.935	6.592		2.60486	-2.164	0.411	-0.5	-1.651	0.176	-1.577	-0.225		2.68125	2.269	0.178	0.522	0.696	-0.18		2.67708	0.429	-0.005	-0.323	1.959	0.863
2.68819	10.722	7.973	8.808	8.205	9.517	7.005	8.685	9.922	10.156	3.55		2.61181	-0.923	0.801	-0.106	-1.451	0.126	-1.449	-1.308		2.68819	1.486	-0.067	0.981	-0.489	-1.747		2.68403	0.319	0.529	0.596	2.682	1.388
2.69514	10.763	9.448	9.125	7.195	11.576	9.757	9.956	10.613	7.478	5.6		2.61875	1.345	-0.077	-1.982	-1.264	1.543	-3.959	-0.207		2.69514	-0.477	-0.237	-0.26	-0.186	0.419		2.69097	-0.496	1.951	-0.885	1.555	0.354
2.70208	11.075	9.553	8.626	9.723	12.457	9.148	7.399	12.885	10.06	7.145		2.62569	-0.002	2.02	-0.151	-2.186	0.193	-0.484	2.054		2.70208	-0.109	1.82	0.536	0.333	1.683		2.69792	2.323	-0.549	1.984	1.059	-1.925
2.70903	12.278	10.922	10.343	8.831	10.527	8.992	5.488	9.289	9.115	6.73		2.63264	-0.724	0.418	0.399	-0.818	0.08	-2.202	0.11		2.70903	0.99	2.372	0.796	-0.856	-0.206		2.70486	-0.045	0.508	1.504	1.525	0.013
2.71597	12.18	9.415	7.896	7.863	10.184	9.912	8.718	10.394	9.404	4.743		2.63958	-1.419	-0.296	0.216	-0.814	1.794	-0.353	0.538		2.71597	0.873	2.39	0.941	-0.748	0.198		2.71181	0.874	2.053	1.186	1.61	0.069
2.72292	13.198	8.644	6.985	8.731	9.987	9.269	7.599	9.372	8.21	7.475		2.64653	0.925	1.445	0.61	-0.909	0.664	-0.654	-0.05		2.72292	2.032	2.447	0.056	-0.796	1.431		2.71875	1.787	-0.046	0.558	1.167	1.59
2.72986	9.114	8.228	9.14	7.189	10.198	7.169	5.575	9.112	9.546	7.81		2.65347	0.74	0.045	-0.132	-0.285	-0.212	-1.287	-0.238		2.72986	0.37	0.487	-1.474	1.158	0.045		2.72569	-1.032	2.295	0.924	-1.477	-0.175
2.73681	11.556	10.376	7.651	7.373	10.36	9.168	10.164	7.984	8.388	6.752		2.66042	-0.083	0.66	0.598	0.487	0.929	-0.991	-0.642		2.73681	2.308	-0.103	0.053	1.337	-0.403		2.73264	0.471	3.968	0.049	0.033	0.328
2.74375	10.384	8.535	8.935	9.078	10.415	5.301	5.658	10.814	8.825	3.469		2.66736	0.928	-0.796	0.87	0.299	1.175	-1.651	0.445		2.74375	2.8	3.028	1.61	-0.556	0.358		2.73958	1.438	2.657	1.094	1.72	-1.119
2.75069	11.57	10.878	9.177	8.36	12.244	5.869	6.317	9.515	8.083	4.955		2.67431	2.152	0.648	0.672	-0.26	-0.606	-1.58	-0.183		2.75069	-0.652	0.244	2.516	1.601	1.104		2.74653	0.382	0.914	0.525	-0.088	-0.484
2.75764	10.647	9.808	8.719	9.293	7.075	5.695	4.084	9.017	7.721	4.294		2.68125	0.978	0.726	0.969	1.495	-0.817	-0.913	0.971		2.75764	1.688	3.005	0.785	0.101	1.591		2.75347	-1.717	1.18	3.627	0.529	-0.818
2.76458	10.213	9.527	8.854	8.468	10.525	5.693	4.572	8.702	8.904	5.321		2.68819	2.031	1.513	0.219	1.831	0.039	0.891	-0.492		2.76458	1.938	2.022	1.631	0.864	1.329		2.76042	1.199	-0.124	1.938	1.041	0.95
2.77153	9.803	10.525	8.314	9.727	9.853	6.876	5.457	6.84	8.248	3.605		2.69514	-0.443	0.561	2.169	1.819	1.816	-1.609	-0.102		2.77153	-0.25	1.125	1.359	0.86	-0.611		2.76736	-1.318	1.894	2.385	-1.143	0.614
2.77847	10.543	8.264	7.346	8.55	9.547	5.666	6.48	3.238	4.734	4.618		2.70208	3.053	1.599	1.765	1.307	0.192	-1.274	0.775		2.77847	1.893	1.348	1.542	1.427	1.92		2.77431	1.094	0.475	-1.023	2.467	-0.25
2.78542	12.783	8.948	7.224	7.888	10.387	5.65	6.558	4.605	7.319	4.226		2.70903	3.231	2.167	0.352	0.336	2.148	-1.288	1.33		2.78542	1.678	2.472	1.341	-0.392	0.75		2.78125	-1.845	-0.949	1.388	0.009	0.482
2.79236	8.211	9.664	8.369	8.244	11.304	2.608	3.67	2.703	7.7	3.15		2.71597	0.305	1.02	0.726	1.332	1.148	-1.798	0.241		2.79236	0.411	1.349	2.294	-0.589	1.959		2.78819	0.085	-1.219	-1.323	3.09	-1.11
2.79931	7.163	9.316	6.753	7.523	10.334	5.028	3.149	4.474	4.072	1.541		2.72292	1.37	1.727	0.397	0.784	3.142	-0.717	-0.451		2.79931	0.259	-0.065	-0.638	0.873	-0.861		2.79514	-0.657	-0.823	-0.435	0.874	-0.378
2.80625	10.232	9.486	8.307	6.817	8.178	2.86	3.708	4.898	5.216	0.268		2.72986	2.417	2.045	1.72	0.41	0.489	-1.278	1.299		2.80625	0.313	0.434	0.779	0.823	1.461		2.80208	-0.02	0.007	1.195	0.901	-0.374
2.81319	8.282	7.505	6.928	7.991	7.607	3.944	0.479	5.999	7.216	3.305		2.73681	2.208	1.164	2.525	0.565	0.729	-0.354	-0.249		2.81319	1.761	1.9	1.041	1.31	1.265		2.80903	-0.494	-1.22	1.074	1.495	1.282
2.82014	8.552	7.896	5.977	6.406	9.328	4.112	2.802	5.496	2.786	2.99		2.74375	2.085	0.385	1.694	1.685	1.401	-1.976	-0.895		2.82014	2.644	1.599	1.167	2.597	1.305		2.81597	-1.311	0.545	-0.424	2.108	-1.124
2.82708	9.058	8.723	5.443	5.537	9.737	2.115	3.618	2.107	4.549	1.234		2.75069	1.465	0.432	2.441	1.143	0.641	0.393	0.745		2.82708	0.063	2.177	3.01	1.188	3.317		2.82292	1.905	-1.427	-0.081	2.363	0.391
2.83403	8.075	7.45	7.473	7.197	7.223	1.643	2.718	2.286	3.405	0.715		2.75764	2.425	1.449	2.532	1.406	3.944	-0.542	-0.802		2.83403	0.409	1.405	-0.575	1.163	-1.955		2.82986	-2.037	0.219	2.218	1.953	-1.387
2.84097	6.482	6.404	5.836	6.655	6.585	1.474	4.371	2.504	3.395	-0.58		2.76458	1.181	0.8	2.615	0.634	1.548	-1.544	-0.951		2.84097	-0.711	0.209	-0.656	1.741	2.637		2.83681	0.374	-0.163	0.094	-2.021	1.121
2.84792	5.675	6.193	5.635	5.801	6.219	1.651	1.369	0.35	4.763	1.075		2.77153	1.149	1.747	2.114	0.624	-1.032	0.042	-0.909		2.84792	1.652	2.036	0.716	2.526	0.262		2.84375	-0.32	-1.503	1.249	1.167	-2.03
2.85486	8.108	5.193	7.275	6.063	4.966	2.689	0.368	1.978	0.472	-0.547		2.77847	2.343	2.03	0.271	1.31	1.866	0.388	-0.464		2.85486	0.653	0.892	0.699	0.103	0.927		2.85069	-1.01	1.276	-0.635	-2.927	-1.895
2.86181	6.128	6.518	5.097	5.86	5.682	1.765	0.967	0.439	4.031	-0.613		2.78542	2.593	1.543	3.041	1.174	0.285	-0.866	-1.503		2.86181	0.392	2.762	-1.391	-0.174	1.757		2.85764	-0.821	0.943	1.615	0.513	-1.176
2.86875	6.873	6.025	5.473	4.895	5.38	2.415	2.917	0.718	1.14	1.264		2.79236	1.595	-0.91	1.535	0.162	1.643	-1.737	0.121		2.86875	-0.11	1.314	0.879	0.623	1.896		2.86458	-0.703	1.772	1.793	0.838	-2.787
2.87569	5.333	6.026	5.892	4.545	6.315	-1.421	0.522	0.262	0.595	0.432		2.79931	0.131	1.35	2.333	0.588	1.468	0.671	-0.866		2.87569	1.308	2.98	0.699	0.241	1.632		2.87153	1.045	-0.89	1.185	2	-1.643
2.88264	6.927	5.97	3.991	5.647	5.155	-0.84	-0.588	2.249	-1.475	-1.635		2.80625	0.027	0.132	2.781	0.777	2.356	0.037	-0.854		2.88264	1.833	0.744	1.62	1.26	0.786		2.87847	-1.255	0.826	2.189	-1.112	-2.047
2.88958	6.939	4.664	5.056	5.837	5.288	-0.523	-0.8	-0.623	2.237	-0.193		2.81319	0.834	3.246	3.272	1.669	3.553	-1.637	-0.105		2.88958	0.102	-0.342	-0.77	1.154	0.013		2.88542	-1.326	-1.093	1.523	2.135	-0.869
2.89653	7.572	4.644	4.76	4.525	5.082	-1.041	-0.723	-2.096	-0.468	-2.516		2.82014	0.845	-0.215	2.083	1.793	0.441	-0.112	-1.019		2.89653	2.225	1.03	1.433	1.157	2.315		2.89236	-1.046	1.254	2.309	-0.568	-1.936
2.90347	6.074	2.735	4.899	6.879	2.845	-0.222	1.757	-2.064	-2.613	-1.419		2.82708	0.367	0.37	2.247	0.034	-0.49	-0.493	0.365		2.90347	1.139	0.635	0.354	1.433	2.207		2.89931	-1.399	-1.574	1.163	2.081	-1.039
2.91042	5.275	4.25	2.151	2.058	3.104	-2.034	-0.872	-1.53	-3.17	-0.379		2.83403	0.903	-0.02	2.07	1.767	0.628	-0.083	-0.672		2.91042	0.207	2.802	1.553	1.102	1.229		2.90625	-1.167	-2.169	-0.516	-1.32	0.079
2.91736	4.696	2.794	4.37	4.465	1.672	-2.261	-1.848	-0.693	-2.822	-3.713		2.84097	0.728	0.023	1.858	1.432	-0.301	-1.67	-2.553		2.91736	-0.778	0.313	0.422	1.186	1.348		2.91319	-0.628	-0.919	-0.447	-0.226	-1.612
2.92431	3.844	3.813	2.868	3.533	6.099	0.775	-1.816	-1.656	-3.896	-2.277		2.84792	-0.649	-0.304	1.046	0.846	1.789	-1.067	-0.868		2.92431	0.31	0.259	-0.085	1.342	-1.115		2.92014	-2.464	-0.242	1.08	-0.616	-0.089
2.93125	4.915	2.789	4.041	0.504	4.499	-4.675	-1.364	-3.249	-5.5	-4.01		2.85486	0.372	0.088	2.251	1.089	1.925	-0.005	-3.613		2.93125	0.76	1.904	2.139	0.594	0.791		2.92708	-3.462	-0.065	0.573	0.501	-2.25
2.93819	3.976	1.414	0.922	0.426	4.531	-3.001	-3.653	-3.795	-1.438	-3.933		2.86181	1.348	2.22	1.771	0.935	2.054	-0.91	-1.254		2.93819	1.647	1.538	0.322	1.596	1.661		2.93403	-0.237	-1.737	0.851	1.111	0.163
2.94514	3.55	2.315	1.914	0.414	0.15	-1.311	-2.44	-4.165	-3.397	-3.59		2.86875	2.182	1.365	2.376	1.954	1.9	-1.384	-0.669		2.94514	1.401	-0.463	1.016	0.641	1.498		2.94097	-1.435	-0.559	0.331	1.013	-0.272
2.95208	3.086	1.667	-0.4	1.293	4.066	-4.509	-2.933	-3.486	-2.925	-2.328		2.87569	2.658	-1.272	3.02	0.567	0.853	-1.223	-1.393		2.95208	0.091	1.085	0.927	-0.677	1.065		2.94792	-0.839	-2.163	-0.472	-1.327	-3.268
2.95903	2.301	1.935	3.124	2.443	1.37	-3.142	-3.515	-4.2	-3.258	-4.308		2.88264	1.18	-0.542	1.655	0.16	0.595	-0.492	-1.54		2.95903	0.408	1.757	1.032	0.365	0.998		2.95486	-3.407	0.531	-0.2	0.406	-3.906
2.96597	3.43	1.353	0.422	1.378	0.072	-4.658	-3.986	-4.153	-4.773	-3.83		2.88958	1.415	-0.791	0.605	0.013	0.398	-1.761	-0.326		2.96597	1.15	0.618	1.204	0.69	0.266		2.96181	-2.217	1.15	0.188	2.206	-2.037
2.97292	-0.554	0.592	1.798	0.139	0.832	-5.939	-4.739	-4.78	-4.891	-5.034		2.89653	0.518	0.195	1.144	1.074	1.757	-0.816	-0.711		2.97292	0.662	1.551	1.063	1.662	0.785		2.96875	-2.574	0.908	-0.003	-0.06	-2.147
2.97986	0.78	0.199	0.443	0.172	0.63	-5.459	-3.957	-7.659	-4.491	-4.527		2.90347	0.866	1.212	0.855	1.855	-1.802	-1.965	0.607		2.97986	-0.233	-0.266	1.576	1.674	0.259		2.97569	-3.646	-1.845	0.867	0.768	-0.36
2.98681	0.067	0.697	-0.123	-0.661	-1.732	-3.928	-3.71	-6.718	-3.806	-5.914											2.98681	0.642	1.189	0.112	0.173	0.418		2.98264	-1.904	-2.085	1.386	-0.4	0.485
2.99375	1.326	-1.461	-1.011	0.054	-2.945	-4.034	-3.823	-7.81	-6.537	-4.103											2.99375	1.208	-0.265	-0.006	0.239	0.008		2.98958	-1.674	-1.664	0.068	-1.332	-4.294
3.00069	0.355	-0.61	0.022	0.172	-2.028	-7.33	-4.123	-6.343	-5.693	-6.762											3.00069	-0.106	0.779	0.021	1.056	-1.325		2.99653	-1.942	-1.156	-1.6	-0.876	-2.235
3.00764	-2.199	0.091	-1.403	-0.641	-1.642	-2.815	-5.039	-4.633	-6.542	-5.819													-0.451		0.521	-0.084		3.00347	-1.179	-1.176	-1.857	-2.057	-0.341
3.01458	0.342	-0.98	-0.028	0.216	-1.22	-5.812	-6.099	-6.063	-8.327	-5.373
3.02153	-2.827	-1.951	-0.164	-1.521	-3.423	-5.937	-5.61	-7.696	-8.096	-6.035
3.02847	-0.983	-2.725	-0.345	0.722	-1.769	-6.755	-6.008	-7.392	-6.343	-4.948
3.03542	-2.917	-1.349	-1.838	-3.622	-3.08	-5.425	-4.678	-6.038	-8.258	-4.485
3.04236	-3.506	-3.338	-2.231	-0.613	-2.471	-9.038	-5.11	-7.303	-6.379	-6.44
3.04931	-5.805	-3.837	-1.643	-1.604	-2.944	-5.494	-7.085	-5.331	-9.035	-7.305
3.05625	-3.248	-1.9	-2.102	-1.642	-4.365	-6.544	-5.357	-7.594	-9.781	-5.612
3.06319	-5.63	-2.469	-1.808	-0.376	-4.023	-4.89	-7.084	-9.157	-10.377	-8.008
3.07014	-1.607	-2.936	-2.384	-2.269	-5.832	-7.375	-7.342	-7.762	-11.653	-5.203
3.07708	-3.952	-4.061	-2.2	-3.606	-3.528	-5.402	-9.265	-8.377	-9.106	-4.638
3.08403	-3.523	-3.919	-2.797	-3.143	-4.248	-6.551	-7.336	-8.841	-8.848	-6.837
3.09097	-4.386	-3.362	-3.626	-2.549	-2.554	-7.708	-7.813	-9.171	-9.809	-6.332
3.09792	-6.401	-4.645	-3.479	-3.734	-5.152	-6.663	-7.466	-6.398	-6.654	-6.173
3.10486	-4.762	-3.765	-3.083	-3.276	-4.283	-9.263	-8.013	-7.939	-8.188	-6.173
3.11181	-5.18	-5.277	-4.672	-5.532	-4.263	-7.058	-8.494	-8.807	-10.275	-4.891
3.11875	-5.345	-4.466	-3.035	-3.855	-7.081	-5.566	-7.273	-8.091	-11.116	-4.81
3.12569	-4.808	-6.7	-2.743	-4.933	-4.998	-6.083	-7.811	-8.384	-9.368	-7.388
3.13264	-5.632	-6.681	-4.049	-5.515	-7.078	-9.488	-8.35	-6.476	-8.597	-6.202
3.13958	-6.159	-5.037	-4.804	-4.954	-6.603	-7.874	-5.888	-10.242	-9.102	-6.121
3.14653	-5.97	-6.274	-5.405	-6.378	-6.172	-6.867	-6.129	-9.572	-7.697	-6.001
3.15347	-7.388	-7.395	-5.721	-6.649	-5.197	-6.555	-6.672	-8.073	-6.821	-5.853
3.16042	-8.539	-6.962	-5.61	-6.245	-6.747	-6.734	-6.875	-6.79	-10.407	-5.898
3.16736	-6.904	-5.986	-5.408	-4.998	-7.173	-6.317	-5.865	-7.536	-8.996	-5.71
3.17431	-7.219	-6	-7.402	-6.72	-7.318	-7.946	-6.443	-8.931	-9.078	-4.543
3.18125	-6.137	-7.303	-5.224	-4.935	-7.796	-7.828	-7.67	-4.385	-8.964	-4.922
3.18819	-6.218	-8.897	-4.657	-4.999	-7.836	-6.039	-6.404	-8.057	-7.321	-5.693
3.19514	-6.595	-6.639	-5.116	-7.579	-7.479	-4.878	-4.947	-7.505	-9.14	-5.963
3.20208	-7.209	-6.478	-5.159	-4.797	-5.181	-7.188	-6.959	-6.896	-9.209	-7.536
3.20903	-6.712	-6.559	-7.194	-8.081	-6.724	-7.931	-5.513	-6.521	-9.104	-5.062
3.21597	-8.87	-5.795	-6.423	-5.872	-7.16	-5.415	-4.373	-8.214	-6.509	-5.161
3.22292	-5.726	-7.263	-5.133	-7.118	-5.669	-5.356	-5.27	-6.958	-7.431	-3.896
3.22986	-6.266	-7.671	-6.273	-6.569	-7.178	-7.644	-6.347	-6.771	-7.408	-2.65
3.23681	-7.018	-7.044	-4.426	-6.645	-6.701	-5.327	-4.51	-5.953	-8.39	-5.118
3.24375	-7.786	-6.956	-4.213	-5.539	-7.028	-6.191	-4.458	-5.646	-9.305	-5.986
3.25069	-6.712	-6.109	-4.411	-5.222	-6.091	-5.422	-5.656	-5.807	-5.882	-4.551
3.25764	-6.729	-7.503	-5.274	-5.224	-6.725	-4.205	-5.442	-6.862	-8.88	-5.034
3.26458	-5.729	-6.442	-4.516	-5.733	-6.061	-5.6	-3.681	-4.305	-6.42	-1.946
3.27153	-7.943	-4.845	-5.896	-4.727	-5.749	-5.771	-3	-5.156	-4.808	-1.531
3.27847	-6.01	-4.966	-5.761	-6.537	-6.48	-3.755	-4.351	-6.809	-7.726	-3.56
3.28542	-7.018	-6.337	-3.229	-6.153	-6.024	-4.833	-3.002	-5.479	-3.984	-1.836
3.29236	-5.3	-2.377	-4.9	-5.845	-6.52	-3.103	-4.403	-4.602	-5.857	-3.512
3.29931	-4.07	-3.594	-4.046	-5.459	-6.719	-3.557	-2.613	-3.361	-6.499	-1.599
3.30625	-6.444	-6.946	-4.215	-5.586	-6.916	-2.624	-4.445	-5.466	-3.546	-4.886
3.31319	-5.628	-4.398	-5.24	-6.374	-5.066	-2.852	-2.66	-3.577	-3.261	-1.488
3.32014	-6.346	-5.86	-4.046	-4.678	-3.896	-3.858	-0.665	-3.395	-4.165	-4.953
3.32708	-5.086	-4.864	-4.167	-4.427	-3.698	-3.593	-0.978	-6.359	-4.336	-2.652
3.33403	-3.389	-3.811	-5.359	-5.196	-3.629	-2.206	-2.349	-5.623	-4.526	-1.006
3.34097	-2.372	-5.233	-3.867	-5.009	-3.055	-3.238	-3.618	-2.695	-2.427	-0.33
3.34792	-6.805	-4.838	-4.505	-3.358	-3.941	-2.596	-1.969	-4.23	-2.038	-3.312
3.35486	-3.353	-3.381	-3.424	-3.723	-5.084	0.339	-2.076	-2.892	-4.182	-1.713
3.36181	-5.072	-2.658	-4.505	-2.363	-4.278	-1.905	-0.241	-3.438	-4.981	0.178
3.36875	-5.343	-2.241	-2.498	-3.25	-2.482	-0.961	-1.241	-3.315	-3.176	-1.281
3.37569	-2.596	-4.062	-3.411	-2.236	-3.281	-0.823	-0.604	-2.236	1.759	1.065
3.38264	-4.375	-2.315	-3.442	-3.411	-3.59	-1.528	-0.1	-2.128	-1.837	0.164
3.38958	-4.334	-2.782	-4.099	-3.335	-2.138	-0.569	0.743	-1.691	-3.699	1.131
3.39653	-2.368	-2.754	-1.505	-2.164	-1.771	-1.541	-1.196	-0.947	-0.297	-0.416
3.40347	-4.108	-2.812	-4.199	-3.116	-1.722	0.401	1.548	-1.34	0.373	0.493
3.41042	-0.883	-2.154	-1.51	-1.321	-2.759	-1.086	0.084	-0.677	-0.919	-1.416
3.41736	-2.946	-0.617	-3.327	-2.856	-0.196	0.371	-0.078	-2.023	0.135	-0.15
3.42431	-0.934	-1.101	-1.783	-3.864	0.507	1	0.605	-0.369	0.743	0.628
3.43125	-1.4	-0.68	-2.122	-2.601	1.505	-0.829	0.375	-0.204	-1.157	-0.822
3.43819	-1.069	-2.778	-0.303	-0.105	-2.266	-0.185	1.301	0.109	1.426	1.05
3.44514	-1.047	-1.356	-2.816	-2.537	-1.761	2.878	1.186	0.19	0.204	0.901
3.45208	-0.795	-0.135	-0.125	-0.416	0.271	1.567	2.747	0.873	0.582	1.307
3.45903	-1.376	-0.321	-0.716	-1.479	-1.503	2.48	1.939	0.537	1.15	1.308
3.46597	-0.949	1.596	-0.759	-1.286	-0.273	2.44	1.141	1.933	1.422	1.92
3.47292	0.974	0.112	0.349	-1.031	-0.262	3.239	1.004	3.386	3.084	0.591
3.47986	-1.459	0.696	-1.13	0.766	0.704	2.408	2.827	0.203	2.342	2.073
3.48681	0.746	1.575	0.361	-1.016	0.814	1.231	3.043	1.203	2.756	1.77
3.49375	1.712	0.301	1.515	0.231	2.591	1.533	1.082	0.194	-0.699	2.656
3.50069	3.129	1.193	0.4	-0.235	2.525	3.284	2.007	0.165	3.844	1.917
3.50764	2.442	0.66	0.942	0.971	1.143	1.833	3.587	0.246	3.247	0.667
3.51458	2.754	0.391	0.314	-1.417	1.416	0.989	2.295	3.723	2.614	1.588
3.52153	1.888	0.398	0.935	-0.129	2.016	3.689	0.596	3.268	4.787	1.165
3.52847	2.23	0.822	0.85	0.967	1.8	4.471	3.987	2.953	4.328	2.817
3.53542	1.43	1.281	0.573	1.426	3.069	1.781	1.939	3.128	3.485	2.212
3.54236	1.147	1.576	1.081	-0.721	2.019	2.605	3.285	3.497	3.35	2.024
3.54931	3.332	2.884	2.36	0.623	3.832	2.855	3.163	4.391	4.118	2.142
3.55625	3.317	1.985	2.62	1.792	4.532	2.234	3.116	4.334	1.182	3.005
3.56319	3.003	1.957	0.488	3.341	3.751	3.602	3.935	3.239	6.86	0.739
3.57014	0.875	1.279	1.874	3.332	4.758	6.047	1.752	3.919	3.482	5.861
3.57708	1.213	4.388	2.154	2.957	4.766	4.283	4.407	3.49	6.255	2.686
3.58403	2.516	3.737	2.368	0.637	2.325	3.002	3.533	2.691	4.691	2.508
3.59097	3.858	1.111	2.08	1.851	0.984	4.585	3.303	2.944	2.994	4.388
3.59792	3.029	3.417	1.504	2.862	2.596	4.826	2.145	4.386	4.468	2.017
3.60486	3.979	3.397	0.343	2.689	2.474	3.232	1.963	3.491	2.934	4.081
3.61181	2.862	1.755	1.779	2.712	3.35	2.028	1.984	5.056	3.681	2.32
3.61875	3.597	2.222	2.302	2.052	3.19	4.561	3.87	2.967	5.198	2.783
3.62569	3.147	2.288	1.478	4.059	2.532	4.751	2.706	4.091	4.974	2.162
3.63264	3.49	1.756	2.723	2.658	4.744	3.204	3.061	5.056	1.666	5.029
3.63958	3.772	3.464	4.208	0.622	2.656	4.124	1.695	5.142	5.438	3.655
3.64653	2.946	3.029	0.957	1.401	4.241	6.283	1.693	3.28	3.947	3.762
3.65347	4.894	3.683	2.451	3.107	4.284	1.636	1.396	4.983	3.583	1.918
3.66042	3.63	5.347	2.365	2.868	0.94	2.522	4.45	3.897	4.955	2.19
3.66736	3.122	1.975	1.772	3.338	5.211	1.04	3.947	2.951	3.554	5.037
3.67431	3.588	3.78	2.278	3.747	4.979	2.025	4.56	3.791	7.772	3.142
3.68125	5.614	1.644	0.897	3.415	3.6	2.964	2.958	5.801	3.432	2.619
3.68819	4.255	2.69	3.45	0.438	5.257	2.23	2.152	3.4	3.874	3.492
3.69514	4.174	2.238	2.409	2.113	4.672	0.245	3.766	3.729	5.648	1.714
3.70208	3.502	3.64	3.794	1.416	3.93	3.853	1.974	3.372	4.203	4.292
3.70903	3.089	2.144	2.217	2.35	2.119	2.256	2.963	4.489	3.133	1.929
3.71597	2.06	3.31	2.69	2.79	1.508	2.236	2.81	3.769	5.464	1.956
3.72292	3.001	2.776	3.066	2.782	4.573	4.061	1.927	4.321	4.183	2.215
3.72986	1.368	3.054	2.782	3.048	3.555	2.562	3.493	1.998	4.931	2.887
3.73681	3.249	3.836	1.155	1.606	2.855	3.004	1.496	3.318	2.864	1.659
3.74375	3.121	5.208	3.127	0.41	1.971	1.509	3.53	2.559	3.85	2.63
3.75069	5.16	2.723	3.062	1.315	1.37	0.939	0.73	1.544	6.162	2.657
3.75764	4.456	3.543	0.972	2.444	2.122	1.798	1.691	4.186	2.923	1.37
3.76458	3.245	2.4	0.986	2.817	3.082	2.648	1.336	3.211	1.52	2.133
3.77153	2.278	3.503	2.975	2.081	3.054	1.307	2.465	2.952	1.521	0.08
3.77847	2.615	1.378	0.766	3.183	0.927	2.346	1.707	1.739	3.701	0.916
3.78542	2.175	0.677	2.244	1.089	2.133	3.565	1.536	3.695	2.154	1.818
3.79236	2.821	1.442	1.736	0.809	2.052	2.228	0.948	0.781	2.923	1.59
3.79931	2.247	3.257	2.108	1.911	2.016	0.517	1.542	1.977	4.061	0.075
3.80625	2.482	3.065	2.561	1.354	-0.132	1.671	1.783	2.64	3.655	1.79
3.81319	2.851	3.112	1.684	2.954	1.452	1.301	0.329	1.606	3	2.082
3.82014	2.65	3.301	1.613	2.19	1.163	2.348	0.972	2.462	2.054	3.383
3.82708	3.479	0.293	1.772	2.115	1.269	-0.623	1.441	1.077	1.719	0.593
3.83403	1.839	2.695	0.822	1.171	-0.337	0.644	1.524	1.411	-0.666	0.568
3.84097	2.617	0.408	0.604	1.681	0.211	-0.318	1.344	1.269	2.937	1.001
3.84792	1.59	0.48	0.101	0.828	0.398	-0.265	2.057	-0.553	1.011	-0.919
3.85486	2.216	-0.585	0.057	2.875	1.632	1.189	1.037	1.541	-0.921	-0.139
3.86181	1.282	0.516	2.046	1.095	3.593	0.346	0.358	-0.615	2.989	-0.684
3.86875	0.714	2.951	0.318	2.36	-0.651	1.179	-0.305	0.019	-0.428	0.483
3.87569	0.013	-0.039	-0.261	2.009	-0.534	1.581	0.273	1.226	1.408	0.211
3.88264	0.708	0.579	0.482	1.112	-0.514	0.044	0.765	0.645	-0.169	-0.894
3.88958	-0.091	1.501	-0.356	1.655	0.319	-0.186	-0.352	-0.424	-1.2	-0.165
3.89653	-1.37	1.216	0.061	-0.007	-1.291	1.676	-0.132	1.45	-0.301	0.795
3.90347	-0.704	-0.025	-0.403	1.577	0.249	-0.82	0.141	1.943	-1.807	0.988
3.91042	-0.6	2.436	-0.601	0.477	-0.495	0.41	-1.53	-1.205	-0.774	-0.184
3.91736	-0.475	0.286	-0.28	-0.598	-1.538	-1.128	-1.192	0.148	-3.166	-0.886
3.92431	-1.176	-0.177	-0.193	-0.023	-0.385	-1.917	1.163	0.203	0.252	-1.474
3.93125	1.84	-0.315	-0.293	-0.249	-0.464	0.534	-0.536	-0.115	-2.721	-0.584
3.93819	-0.581	0.166	-0.582	-0.404	-1.817	1.122	-1.182	0.357	-1.238	-1.951
3.94514	-2.101	-0.917	-1.274	-1.18	-2.314	-0.011	-1.851	-2.766	-2.56	-2.044
3.95208	-2.907	-0.949	0.174	-0.52	-1.176	-1.969	-0.203	-1.109	-1.899	-0.53
3.95903	-0.192	-0.937	0.817	-1.824	-2.239	-1.112	-1.905	-0.483	-0.723	-0.949
3.96597	-1.361	-1.118	-1.338	2.151	-2.362	-1.529	-1.641	-0.036	-1.209	-1.208
3.97292	-1.195	-1.573	-1.048	-1.163	-0.805	-1.5	-1.395	-2.61	-2.248	-2.43
3.97986	-0.115	-0.909	-1.911	-0.537	-2.06	-0.771	-1.136	-3.134	-1.369	-0.269
3.98681	-3.878	-0.912	-0.502	-0.421	-0.237	-2.874	-1.062	-3.045	-1.238	0.045
3.99375	-1.075	-0.21	-0.351	-1.121	-3.027	-2.972	-1.304	-2.218	-2.165	-1.61
4.00069	-0.823	-2.112	-0.429	1.298	-1.201	-2.699	-2.644	-0.601	-3.965	-1.792
4.00764	-1.321	-1.485	-0.621	-1.856	-1.113	-1.118	-1.495	-1.989	-1.35	-2.953
4.01458	-1.058	-2.294	-0.137	0.074	-1.298	-0.352	-1.285	-1.856	-2.205	-1.919
4.02153	-2.495	-2.164	-0.011	-1.333	-0.969	-1.071	-2.08	-0.725	-3.388	-1.155
4.02847	-2.721	-2.763	-0.686	-1.239	-2.936	-1.597	-0.571	-2.849	-2.018	-0.884
4.03542	-3.454	-1.48	-1.938	-2.357	-2.294	-0.695	-2.921	-1.738	-3.124	-3.198
4.04236	-1.091	-1.898	-0.513	-1.478	-3.503	-2.122	-1.696	-0.7	-0.319	-1.339
4.04931	-2.085	-1.874	-1.042	-2.36	-3.364	-1.051	-1.541	-2.21	-2.169	-2.478
4.05625	-2.629	-2.22	-1.714	-1.576	-3.534	-2.057	-0.665	-2.705	-4.912	-1.255
4.06319	-3.666	-2.162	-0.959	-2.931	-1.916	-1.979	-3.598	-3.119	-2.09	-0.259
4.07014	-2.53	-1.62	-1.563	-2.147	-1.707	-2.477	-3.602	-0.752	-1.764	-2.064
4.07708	-3.181	-1.002	-3.28	-2.064	-4.948	-2.865	-2.689	-2.254	-3.848	-0.958
4.08403	-3.382	-3.093	-2.539	-2.291	-2.882	-2.944	-3.534	-2.214	-3.515	-2.097
4.09097	-2.632	-1.926	-1.608	-1.484	-1.513	-3.321	-2.239	-3.344	-4.117	-1.635
4.09792	-3.546	-2.58	-1.69	-3.419	-2.239	-2.96	-1.093	-2.68	-5.09	-2.931
4.10486	-3.771	-2.207	-2.571	-2.862	-3.068	-1.942	-2.281	-3.558	-1.419	-2.239
4.11181	-3.209	-3.688	-1.865	-2.379	-1.118	-2.613	-3.535	-1.688	-2.032	-2.565
4.11875	-4.096	-2.794	-1.049	-2.458	-4.891	-1.722	-3.506	-2.445	-2.52	-3.239
4.12569	-3.489	-3.554	-2.016	-3.299	-3.411	-1.935	-2.352	-3.312	-2.725	-3.171
4.13264	-5.987	-1.916	-2.146	-2.869	-2.823	-3.514	-1.971	-3.66	-2.141	-2.047
4.13958	-4.011	-2.184	-3.216	-0.685	-2.117	-4.931	-2.738	-1.692	-4.101	-2.051
4.14653	-3.366	-3.838	-1.84	-0.891	-3.109	-3.473	-2.63	-2.639	-4.553	-3.814
4.15347	-2.292	-4.163	-1.873	-2.033	-3.504	-3.618	-1.742	-4.289	-1.968	-1.306
4.16042	-2.194	-2.226	-1.612	-2.55	-0.749	-1.175	-1.174	-2.833	-3.09	-2.045
4.16736	-4.019	-2.582	-2.063	-3.123	-3.879	0.198	-0.748	-3.289	-3.367	-2.483
4.17431	-4.032	-1.846	-4.517	-2.797	-3.066	-1.131	-0.907	-2.521	-3.135	-1.085
4.18125	-1.876	-2.166	-2.564	-3.383	-3.722	-3.695	-1.096	-1.846	-3.173	-1.558
4.18819	-4.379	-2.426	-1.546	-3.234	-1.832	-2.958	-2.042	-2.271	-3.532	-0.252
4.19514	-3.399	-2.229	-1.842	-1.016	-3.951	-3.186	-0.531	-1.419	-0.69	-1.122
4.20208	-2.369	-2.499	-1.811	-1.281	-2.19	-2.025	-1.793	-1.937	-3.215	-3.556
4.20903	-2.817	-2.263	-2.162	-2.462	-1.602	-1.296	-2.884	-2.675	-3.258	-2.768
4.21597	-4.133	-2.801	-2.217	-2.573	-2.861	-0.633	-1.697	-2.945	-2.419	-0.957
4.22292	-3.454	-3.9	-2.957	10.624	-4.326	-8.818	-1.746	-3.569	-2.309	-1.342
4.22986	-3.362	-2.355	-2.119	-1.88	-2.62	-1.95	-2.387	-2.951	-3.839	-1.655
4.23681	-2.647	-2.95	-3.268	-4.077	-1.62	-2.548	-4.284	-2.709	-4.419	-2.2
4.24375	-2.162	-1.433	-1.691	-1.936	-2.019	-1.083	-1.675	-0.719	-4.613	0.369
4.25069	-3.696	-3.424	-3.06	-2.18	-2.661	-1.154	-0.952	-0.875	-2.431	-2.229
4.25764	-2.683	-2.163	-1.209	-2.053	-1.608	-2.525	-2.311	-2.1	-4.363	-3.654
4.26458	-2.365	-1.453	-0.858	-2.573	-1.892	-3.063	-2.68	-1.426	-1.447	-2.832
4.27153	-1.933	-3.053	-1.705	-2.478	-1.804	-2.579	-2.666	-4.235	-2.67	-1.703
4.27847	-1.719	-2.105	-1.942	-1.936	-1.608	-1.699	-1.136	-1.012	-2.131	-2.322
4.28542	-2.734	-2.854	-1.876	-1.287	-0.779	-1.102	-1.546	-0.442	-0.868	-1.163
4.29236	-2.509	-3.228	-2.114	-2.002	-1.455	-2.419	-1.084	-2.884	-0.075	-2.47
4.29931	-0.426	-2.377	-2.46	-4.105	-3.801	-0.901	-1.083	-3.349	0.376	-0.314
4.30625	-2.372	-1.939	-1.977	-2.487	-0.891	-0.027	-2.683	-2.783	-0.649	-1.803
4.31319	-1.071	-1.746	-1.029	-3.108	-1.559	-1.969	-1.063	0.255	-2.102	-0.387
4.32014	-0.175	-1.786	-2.617	-2.131	-1.158	-1.833	-1.665	-0.789	-0.713	-0.771
4.32708	-1.021	-2.487	-2.975	-0.953	-0.037	-1.86	-1.67	-1.184	-0.8	-1.988
4.33403	0.11	-2.464	-1.783	-2.877	-0.314	-0.542	-0.707	-1.065	-0.88	-0.428
4.34097	-0.815	-1.412	-1.449	-2.407	-1.541	-1.624	-0.257	-1.742	-1.844	0.659
4.34792	-2.872	-1.221	-0.471	-2.17	-2.079	-0.937	-0.929	-1.15	-0.534	-1.256
4.35486	-0.374	-2.598	-0.202	0.308	-1.101	-0.55	-0.481	-1.134	-3.285	-1.571
4.36181	-1.089	-1.381	-1.178	-1.569	-0.704	-2.202	-1.494	-0.881	-3.255	-0.373
4.36875	-0.542	-0.703	-1.659	-2.957	-0.879	0.124	-1.493	-2.262	-1.579	0.057
4.37569	-1.434	1.355	-2.003	-1.922	0.115	-0.869	0.152	-0.41	0.302	-0.302
4.38264	1.075	-2.077	-2.712	-2.251	-0.515	-1.819	-1.492	0.177	0.496	-0.323
4.38958	-0.515	-0.163	-1.381	-0.385	-0.127	-1.127	-1.925	0.493	-1.554	-0.024
4.39653	-0.445	-0.511	-0.289	-1.05	0.35	0.624	1.192	0.116	0.946	-1.139
4.40347	-0.616	-0.516	-1.178	0.134	-0.131	0.597	-1.328	0.31	-0.23	-0.65
4.41042	1.797	1.023	-1.32	-1.993	-0.565	-1.275	-0.243	-1.937	0.086	-0.791
4.41736	-1.57	-1.158	0.866	-1.469	-0.838	-0.353	0.727	0.434	-0.656	-0.838
4.42431	1.014	-0.001	0.87	-1.144	-0.047	-1.017	0.676	-0.695	-0.578	1.162
4.43125	2.188	-0.348	0.806	-1.368	0.825	-0.732	0.631	-0.447	1.251	0.095
4.43819	1.689	1.349	0.536	-1.932	2.369	0.585	-0.264	-0.9	-0.418	0.229
4.44514	1.714	0.733	1.013	-1.389	0.661	-1.224	0.295	1.64	0.047	-0.107
4.45208	1.109	0.488	1.005	-0.807	1.173	0.565	-0.104	-0.957	1.069	-0.723
4.45903	0.208	0.167	-0.623	-0.038	-0.416	-0.738	0.622	-1.641	1.086	1.057
4.46597	0.299	0.948	-0.211	-0.879	-0.019	-0.111	0.675	-1.178	-1.468	0.57
4.47292	1.152	1.097	-0.098	-1.349	0.819	0.547	0.925	-0.699	-0.177	0.935
4.47986	0.939	2.632	1.843	0.637	0.933	1.806	-1.567	-0.045	1.328	1.117
4.48681	0.937	1.978	-0.618	0.399	0.133	1.383	2.116	-1.09	1.294	1.683
4.49375	0.347	-0.228	-0.337	0.961	0.65	1.781	0.83	-0.385	0.642	0.271
4.50069	0.165	0.638	-0.426	-0.358	0.625	2.236	1.124	0.028	1.382	0.676
4.50764	0.755	-0.258	1.61	0.069	1.184	-0.356	1.749	-1.941	-0.192	-0.004
4.51458	1.77	1.861	-0.137	1.665	-0.192	2.524	1.221	1.151	1.494	1.663
4.52153	-0.507	1.72	1.243	2.525	1.798	1.408	-0.584	2.115	-0.948	0.875
4.52847	1.049	1.006	3.251	0.095	1.262	0.807	1.587	2.283	-0.361	-0.485
4.53542	0.869	1.059	0.24	-0.547	0.556	-0.244	0.224	-0.07	-0.047	0.868
4.54236	3.166	1.456	0.303	0.497	1.868	0.534	0.435	0.029	0.645	0.93
4.54931	3.066	3.331	1.648	0.948	1.1	0.195	0.054	0.556	1.776	0.793
4.55625	1.152	1.183	2.186	0.396	0.926	1.202	0.972	0.914	2.951	0.471
4.56319	2.964	1.248	0.724	-0.469	2.608	0.142	-0.06	2.033	-0.928	0.299
4.57014	0.993	1.977	-0.052	1.14	3.293	-0.173	1.702	1.479	0.008	2.683
4.57708	2.057	0.81	2.021	1.764	1.812	1.2	0.346	1.879	1.429	0.684
4.58403	3.111	2.168	1.614	0.968	1.619	2.063	1.765	1.304	-1.184	0.85
4.59097	0.629	2.489	1.636	1.28	1.618	2.323	0.571	1.664	1.416	0.663
4.59792	1.711	2.362	0.735	2.063	2.159	-0.123	2.026	0.452	1.227	1.62
4.60486	3.616	0.802	1.841	1.354	0.538	3.627	0.297	1.076	0.709	1.491
4.61181	0.05	0.385	1.699	1.596	4.834	1.034	1.343	-0.365	1.005	0.964
4.61875	1.817	2.594	0.083	1.929	3.019	1.675	0.533	1.805	1.836	0.552
4.62569	0.471	0.838	1.41	0.287	0.874	2.237	0.045	0.563	2.631	1.003
4.63264	1.389	1.005	1.401	0.939	0.108	0.762	1.344	0.803	1.506	3.223
4.63958	2.809	1.821	1.723	2.549	2.991	1.492	1.625	-0.544	-0.206	1.952
4.64653	3.575	2.437	1.341	0.415	1.279	1.122	0.371	0.282	1.784	2.219
4.65347	2.596	2.941	1.792	2.415	0.828	1.439	2.695	0.734	-0.737	1.027
4.66042	2.398	1.129	2.838	1.3	3.173	3.474	-0.643	1.175	1.069	0.96
4.66736	1.706	0.379	2.508	2.765	1.524	-0.229	2.234	1.699	2.407	1.767
4.67431	3.012	3.073	3.781	2.497	2.515	2.733	2.928	1.356	-0.006	0.903
4.68125	1.44	1.517	1.09	2.274	2.202	1.44	0.385	-0.363	-0.365	0.635
4.68819	-0.278	2.413	1.246	1.163	0.719	-0.259	2.588	0.399	2.126	0.625
4.69514	1.101	2.034	1.357	2.236	1.786	1.461	1.859	0.444	-0.018	1.139
4.70208	2.628	1.48	0.862	2.149	1.791	-0.302	-0.002	3.113	3.487	1.734
4.70903	0.111	1.762	1.076	1.398	2.071	2.647	0.618	0.122	0.649	-0.582
4.71597	0.298	1.996	2.198	1.311	1.255	2.631	2.087	-0.617	0.28	1.236
4.72292	0.42	0.875	2.646	3.387	3.255	1.929	-0.489	0.845	1.881	1.822
4.72986	-1.205	1.15	1.924	0.788	1.098	2.336	1.014	-1.055	1.15	1.377
4.73681	3.6	1.88	-0.032	0.663	2.149	-0.366	1.28	1.605	-0.585	1.791
4.74375	1.516	2.559	-0.089	0.845	0.767	1.428	0.725	-0.461	-0.143	0.725
4.75069	1.637	1.706	1.644	2.455	0.287	-0.592	0.208	1.952	1.052	-0.05
4.75764	1.704	0.056	0.229	-0.15	1.988	2.037	-0.401	0.934	-0.032	0.716
4.76458	0.146	2.299	2.015	1.842	-0.316	-0.031	0.561	1.281	0.194	0.764
4.77153	1.014	1.96	0.611	0.715	1.551	0.555	0.175	-0.228	0.509	1.752
4.77847	1.911	1.501	0.941	2.84	0.476	1.582	0.934	0.272	-0.382	-1.169
4.78542	0.291	0.593	1.126	1.249	0.922	1.548	2.128	-0.04	1.337	1.507
4.79236	-0.838	1.455	0.824	1.377	-1.021	0.734	0.088	1.66	-0.758	0.564
4.79931	-1.757	1.759	1.673	2.744	0.796	0.476	0.014	1.647	-0.927	-0.406
4.80625	1.059	-0.156	1.198	1.115	-1.769	0.358	1.483	-1.172	-1.356	0.979
4.81319	-0.438	0.934	0.342	1.638	1.247	0.003	0.164	0.4	-1.573	0.205
4.82014	0.338	0.367	0.376	1.506	1.104	-0.162	0.229	0.354	-0.116	1.54
4.82708	1.54	0.952	0.019	-0.82	-1.683	-0.906	-0.953	-0.874	-0.792	-0.199
4.83403	0.315	0.732	1.437	1.724	-0.255	0.455	0.363	-0.421	-1.265	-1.877
4.84097	0.142	-2.414	1.39	-0.533	1.376	1.097	-0.871	-0.506	-0.759	0.505
4.84792	-1.428	1.175	0.391	2.013	1.259	-0.111	-0.068	-2.389	-1.124	-0.387
4.85486	-0.679	-0.654	0.475	1.459	-0.661	0.497	-0.417	0.164	0.108	-1.157
4.86181	0.862	0.197	-0.254	1.437	0.264	-1.221	-0.999	0.216	-0.163	0.192
4.86875	-0.584	0.932	1.341	0.051	-0.778	-1.011	0.024	-0.451	-0.839	0.571
4.87569	-1.024	0.597	-0.342	1.284	-0.333	1.799	0.735	-0.227	0.726	-1.356
4.88264	-1.783	1.006	0.923	1.555	1.277	0.647	-1.181	0.817	-0.877	2.336
4.88958	3.428	0.589	0.805	1.525	-0.892	0.388	-0.171	-0.124	-0.849	0.518
4.89653	0.5	0.614	0.382	1.561	0.167	0.551	-0.282	0.011	1.142	0.781
4.90347	-1.62	0.057	0.367	1.261	0.05	-0.332	-0.201	0.153	-1.528	0.065
4.91042	-0.58	-0.534	1.319	1.073	0.743	-0.588	-0.736	-1.575	-0.455	1.093
4.91736	-0.447	-0.001	1.204	0.452	1.016	1.392	0.769	-0.226	-2.318	-1.152
4.92431	-1.034	-0.512	-0.102	0.296	0.767	0.018	-1.045	-1.199	-0.766	0.465
4.93125	-0.84	1.23	0.075	0.692	-0.901	0.707	-0.156	0.308	-2.076	-1.238
4.93819	-0.757	0.69	0.157	-0.707	-0.489	-1.741	-1.492	-1.836	-0.932	0.762
4.94514	0.885	0.058	0.39	-0.342	1.254	-0.165	-1.444	-0.929	-2.119	0.163
4.95208	0.652	-0.786	0.648	-0.177	-1.414	-0.09	-0.645	-0.081	-0.95	-0.846
4.95903	-2.054	-0.474	0.709	0.531	0.284	-0.883	-1.275	0.844	-3.246	-1.924
4.96597	-0.659	-0.25	0.525	2.131	-1.242	-0.536	-2.334	-0.261	-1.535	0.481
4.97292	-2.323	-1.256	-0.248	0.346	-1.19	-1.012	-0.568	-2	-1.559	0.209
4.97986	-1.652	-0.468	0.407	-0.647	-2.585	-1.007	-0.872	-1.541	-4.026	-0.099
4.98681	-0.271	-0.084	-1.641	-0.818	-1.814	0.235	-2.153	-1.899	-2.206	-0.006
4.99375	-1.573	-0.245	-0.706	-0.289	-0.305	-0.328	-0.872	-2.099	-3.324	0.418
5.00069	-1.216	-0.082	-1.674	-1.153	-1.415	-1.829	-1.384	-1.08	-0.725	-1.899
		-1.559		-1.618		-1.911

## Sheet: Figure 1g
Lumicycle data in counts/sec
Figure 1g
Days	786-O			786-O VHL					RCC4					RCC4 VHL
	Plate 1	Plate 2	Plate 3	Plate 1	Plate 2	Plate 3		Days	Plate 1	Plate 2	Plate 3	Plate 4	Plate 5	Plate 1	Plate 2	Plate 3	Plate 4	Plate 5
0.66736	-4.302	-4.272	-3.488	-1.429	-1.475	-1.32		1.00347	2.025	3.35	0.971	-0.471	0.481	-0.854	0.446	-1.265	-0.034	0.566
0.67431	-3.073	-3.224	-1.639	-0.361	1.981	-0.625		1.01042	-0.806	0.567	2.678	0.521	-1.463	-1.242	-2.261	-0.739	1.363	-0.849
0.68125	-2.547	-3.09	-0.904	-0.264	0.096	-0.122		1.01736	1.307	0.571	0.966	0.439	0.477	-1.341	-2.157	0.401	0.629	-0.119
0.68819	-2.545	-2.541	-1.454	1.896	0.979	0.601		1.02431	-1.549	-0.1	0.862	0.064	-0.502	-0.913	-0.889	-0.61	1.958	0.778
0.69514	-1.169	-0.692	0.346	1.897	2.255	1.068		1.03125	-0.208	0.819	0.375	1.057	-1.72	-0.515	-1.383	-1.605	0.769	-0.523
0.70208	0.517	-1.079	0.076	1.021	1.876	2.517		1.03819	-1.958	-0.97	-0.369	2.668	-0.592	-0.65	-0.697	1.175	-0.438	-1.54
0.70903	0.272	0.575	1.885	2.624	2.409	2.874		1.04514	-2.102	0.897	-0.69	-1.025	-0.787	-0.773	-1.051	-0.533	-1.001	-2.437
0.71597	0.07	-1.634	1.483	1.17	0.958	1.57		1.05208	-1.264	-0.217	-2.112	1.034	-1.628	-0.071	-2.439	-2.501	-0.456	-1.746
0.72292	0.384	2.744	1.453	2.921	0.907	0.996		1.05903	-1.885	-2.062	1.269	0.018	0.875	-0.897	-2.358	-1.596	0.54	-0.571
0.72986	0.728	1.938	1.151	2.541	2.189	1.958		1.06597	-3.748	-2.087	-0.957	-0.286	-2.539	-0.818	-0.995	-2.225	-1.299	-1.886
0.73681	0.955	2.388	2.391	3.04	1.835	0.662		1.07292	-3.155	-4.008	0.32	-1.086	-3.138	-1.308	-1.287	-2.569	0.41	-0.85
0.74375	-0.359	-0.452	3.276	3.393	2.028	1.597		1.07986	-2.667	-3.573	0.353	-1.138	-4.315	-1.952	-2.568	-0.118	0.868	-2.152
0.75069	0.583	4.084	3.508	3.344	2.778	3.044		1.08681	-4.41	-5.227	-1.41	-2.563	-2.677	-0.888	-1.103	-0.631	-0.703	-0.78
0.75764	2.186	2.165	2.956	1.482	2.171	1.329		1.09375	-4.934	-4.488	-1.34	-2.551	-4.687	-1.637	-2.696	-1.089	-1.644	-2.053
0.76458	1.764	2.43	4.442	4.091	1.31	1.794		1.10069	-3.476	-4.791	-0.928	-3.295	-4.547	0.116	-2.206	0.983	-0.086	-3.274
0.77153	2.423	3.722	4.939	3.891	2.89	2.541		1.10764	-4.336	-5.128	-0.512	-1.792	-5.377	-2.576	-3.103	-0.539	-1.282	-1.869
0.77847	4.306	3.806	4.11	1.071	2.314	3.473		1.11458	-6.506	-3.197	-0.129	-5.109	-3.084	-1.281	-2.769	-2.716	-0.682	-1.741
0.78542	2.308	5.678	5.467	3.124	2.357	2.099		1.12153	-3.279	-7.804	-1.972	-3.219	-4.241	-1.345	-3.582	-0.6	-2.489	-2.142
0.79236	4.528	4.089	5.173	0.573	2.047	3.101		1.12847	-6.432	-6.957	-1.213	-2.704	-3.88	-1.499	-2.639	-0.717	-1.029	-1.373
0.79931	3.324	5.112	5.268	2.882	3.4	2.107		1.13542	-6.048	-5.014	-3.758	-3.322	-5.198	-1.851	-2.195	-1.128	-2.058	-0.241
0.80625	4.16	5.333	4.404	1.814	2.019	2.532		1.14236	-6.743	-7.073	-2.236	-3.071	-5.036	-2.193	-3.475	-1.408	-1.077	-1.802
0.81319	4.075	5.673	5.444	2.419	2.027	1.04		1.14931	-5.301	-6.554	-4.197	-4.724	-5.427	-1.725	-2.914	-2.001	-0.681	-1.999
0.82014	4.364	5.966	5.859	1.849	1.348	1.897		1.15625	-5.457	-5.674	-3.594	-2.855	-4.269	-1.819	-3.203	-0.975	0.399	-1.986
0.82708	4.448	5.385	3.959	2.323	1.827	1.803		1.16319	-4.727	-8.424	-4.596	-5.452	-6.55	-0.729	-3.522	-2.585	-2.321	-3.116
0.83403	5.95	6.499	4.937	-0.225	1.041	2.912		1.17014	-7.847	-7.023	-3.73	-4.033	-5.255	-2.524	-2.393	-2.039	-1.542	-3.078
0.84097	7.02	8.058	5.737	0.465	1.965	2.066		1.17708	-6.928	-6.418	-0.847	-4.681	-8.016	-2.362	-2.211	-2.285	-0.971	-2.424
0.84792	6.264	6.717	7.548	0.895	2.673	3.856		1.18403	-5.073	-8.648	-5.194	-3.262	-8.449	-2.494	-3.786	-1.947	-1.91	-3.347
0.85486	6.985	6.707	4.282	3.218	1.312	1.819		1.19097	-5.667	-6.866	-3.747	-5.747	-7.169	-1.562	-4.063	-1.334	-1.682	-3.439
0.86181	4.61	8.112	3.937	2.952	1.505	2.351		1.19792	-6.601	-6.44	-5.673	-3.796	-6.496	-2.276	-3.686	-0.492	-0.967	-2.779
0.86875	7.364	6.956	5.884	2.152	2.816	0.792		1.20486	-7.719	-8.509	-5.172	-6.261	-6.468	-1.98	-4.446	-2.493	-1.68	-1.886
0.87569	5.464	7.987	6.604	2.281	1.845	2.238		1.21181	-8.395	-7.405	-5.686	-3.435	-8.475	-1.734	-4.225	-2.133	-2.375	-2.645
0.88264	6.073	8.082	7.055	1.384	3.53	1.313		1.21875	-5.721	-9.183	-4.061	-6.436	-7.334	-1.456	-3.132	-1.443	-1.19	-3.249
0.88958	6.74	5.813	7.002	3.403	2.721	2.159		1.22569	-5.693	-8.744	-6.16	-3.851	-7.305	-2.195	-3.601	-1.784	-0.405	-3.102
0.89653	5.239	8.529	5.405	1.668	2.541	2.693		1.23264	-7.731	-7.901	-6.418	-5.213	-7.27	-1.122	-4.6	-1.514	-1.148	-3.216
0.90347	7.095	6.867	5.383	0.885	1.459	2.349		1.23958	-7.665	-9.108	-6.663	-3.681	-8.428	-3.181	-3.399	1.394	-1.063	-1.532
0.91042	5.595	10.253	6.474	2.753	2.642	2.834		1.24653	-7.528	-6.981	-6.558	-5.288	-6.865	-1.244	-2.835	-1.299	-1.291	-2.301
0.91736	5.892	7.859	5.097	2.274	1.825	2.403		1.25347	-6.98	-7.889	-6.839	-5.31	-6.461	-2.197	-4.499	-2.202	-1.407	-3.88
0.92431	6.438	7.001	7.091	1.885	3.693	2.247		1.26042	-4.255	-7.994	-7.503	-6.691	-6.363	-2.577	-2.029	-2.011	-1.362	-2.941
0.93125	6.173	6.326	6.32	3.225	1.24	3.604		1.26736	-8.006	-7.513	-4.856	-4.78	-7.248	-1.504	-2.662	-0.661	-2.722	-2.596
0.93819	9.44	8.241	5.833	2.14	3.109	2.703		1.27431	-7.269	-6.956	-4.176	-5.902	-6.155	-2.359	-2.96	-0.952	-1.573	-1.629
0.94514	8.171	6.991	5.5	1.479	1.947	4.602		1.28125	-8.711	-7.5	-8.078	-6.352	-6.216	-2.646	-2.745	-0.748	-0.489	-2.618
0.95208	9.232	8.855	6.035	2.078	-0.159	1.82		1.28819	-5.36	-8.8	-6.165	-3.925	-5.709	-1.062	-0.735	-0.776	-1.825	-3.257
0.95903	7.446	8.16	4.246	1.095	1.162	0.674		1.29514	-7.495	-7.864	-3.919	-5.575	-7.433	-2.487	-3.629	-1.392	-1.735	-3.407
0.96597	7.483	8.964	5.021	2.189	2.941	1.429		1.30208	-5.32	-9.394	-7.033	-6.35	-4.755	-1.336	-3.066	-2.132	-1.216	-2.652
0.97292	7.481	8.298	5.686	3.059	2.81	1.145		1.30903	-4.469	-8.011	-5.629	-4.705	-7.652	-1.917	-2.618	-1.502	-3.425	-1.957
0.97986	6.468	7.775	6.633	1.959	2.329	3.389		1.31597	-5.835	-5.713	-7.096	-4.028	-6.87	-1.325	-2.974	-3.575	0.145	-1.79
0.98681	8.145	8.764	6.186	1.415	2.088	2.409		1.32292	-5.982	-3.66	-6.072	-5.749	-6.273	-2.92	-2.616	0.001	-1.576	-0.805
0.99375	6.306	8.991	5.695	1.817	2.851	2.724		1.32986	-3.601	-5.514	-4.828	-5.311	-7.473	-2.006	-0.988	-1.143	-1.811	-2.761
1.00069	6.653	8.288	5.125	1.909	2.866	3.365		1.33681	-5.524	-6.781	-4.979	-4.367	-6.552	-2.447	-2.425	-1.657	-0.253	-2.648
1.00764	5.601	6.475	4.711	2.728	2.624	2.248		1.34375	-5.663	-6.702	-5.523	-2.16	-5.615	-0.738	-1.93	-1.563	-1.995	-0.851
1.01458	6.52	6.895	3.426	1.543	3.26	1.491		1.35069	-3.861	-5.616	-4.436	-6.321	-3.998	-2.77	-1.11	-2.16	-0.263	-1.114
1.02153	5.929	6.001	4.797	3.021	2.025	2.774		1.35764	-3.962	-5.342	-4.919	-1.089	-4.053	-1.796	-1.398	-3.048	-1.154	-1.282
1.02847	3.636	6.037	3.532	1.748	0.612	1.884		1.36458	-3.447	-3.625	-4.817	-2.878	-3.413	-0.782	-0.42	-1.574	-0.534	-1.061
1.03542	5.499	6.148	3.946	1.562	1.947	0.133		1.37153	-2.792	-4.746	-2.89	-2.262	-4.362	-0.828	-1.225	-1.087	-0.469	-1.766
1.04236	5.173	6.679	2.761	2.249	0.279	0.678		1.37847	-2.032	-4.055	-4.553	-1.756	-4.214	-1.122	-0.35	-0.609	-0.561	-0.217
1.04931	4.832	4.572	4.538	1.232	1.333	1.403		1.38542	-2.306	-5.075	-5.252	-2.013	-3.855	-0.596	-1.291	-2.556	-0.759	0.114
1.05625	5.039	5.486	2.005	1.851	0.414	0.948		1.39236	-1.052	-3.84	-4.592	-0.946	-4.556	0.55	-1.377	-1.377	-0.247	-2.109
1.06319	2.644	3.7	3.526	1.724	0.105	0.394		1.39931	-4.219	-3.385	-3.165	-2.555	-2.274	-0.154	-0.54	-0.26	-1.531	0.323
1.07014	4.923	3.756	2.961	1.186	0.64	1.218		1.40625	1.294	-2.794	-2.539	-1.403	-2.398	1.51	-1.018	0.971	-0.265	-1.5
1.07708	2.525	5.188	2.362	1.007	-0.889	-0.5		1.41319	-1.653	-3.059	-4.275	-1.078	-3.116	-1.005	-0.743	-1.215	-0.774	-0.877
1.08403	3.831	4.119	1.463	0.093	0.328	1.169		1.42014	0.465	-3.289	-5.239	0.533	-2.474	-0.15	-0.34	0.63	-1.106	-0.35
1.09097	2.349	2.342	1.434	1.492	0.692	-0.079		1.42708	-0.288	-2.389	-2.784	1.096	-2.356	-0.154	-1.747	1.465	0.215	-1.242
1.09792	2.139	0.859	1.215	0.622	0.472	0.72		1.43403	-1.619	-0.569	-1.417	-0.263	-2.148	0.027	0.117	-0.234	0.28	-0.348
1.10486	2.955	1.533	1.666	-1.17	0.048	0.696		1.44097	-1.891	0.227	-1.784	1.546	-1.13	-0.07	2.077	-0.357	-0.597	0.69
1.11181	3.425	2.345	2.046	-0.728	0.21	0.661		1.44792	-0.297	1.286	-1.257	-0.516	-1.784	-0.758	1.516	2.738	0.033	0.429
1.11875	2.067	1.562	0.575	-0.371	-0.517	1.44		1.45486	1	-1.493	-0.337	0.773	-2.466	0.474	0.666	-0.575	0.268	0.356
1.12569	2.535	-0.491	1.204	-1.282	-0.591	1.084		1.46181	-0.385	0.147	-0.151	0.954	1.198	-0.305	-0.133	0.4	-0.671	0.66
1.13264	2.912	1.326	0.505	-1.39	0.46	-0.175		1.46875	1.876	2.157	-0.321	1.062	-0.578	1.903	0.929	1.369	-0.493	0.156
1.13958	1.447	-0.758	-0.371	-0.557	-0.661	0.104		1.47569	3.783	-0.323	0.983	0.728	-0.076	0.527	2.366	1.388	0.51	0.094
1.14653	0.365	0.364	-0.554	0.445	0.107	0.295		1.48264	1.782	0.376	-0.577	1.912	0.131	0.999	0.522	1.755	-0.009	0.53
1.15347	-0.606	-0.185	-0.263	0.157	0.485	-0.63		1.48958	0.895	0.859	1.296	2.527	0.803	1.076	1.041	1.966	1.223	-0.568
1.16042	2.36	-1.479	-0.914	1.088	-0.147	-1.117		1.49653	6.126	1.237	1.621	-0.819	0.511	2.255	1.721	0.985	0.503	-0.002
1.16736	0.287	-0.458	-1.891	0.392	0.636	-0.402		1.50347	4.786	0.534	0.203	2.238	1.293	1.947	1.69	2.036	1.895	0.226
1.17431	0.095	-0.527	-1.121	-1.294	-0.971	0.018		1.51042	3.403	1.353	2.165	1.667	1.626	1.115	0.505	2.593	1.079	0.017
1.18125	-0.8	-1.224	-1.335	0.566	0.623	-0.53		1.51736	3.647	1.13	0.937	4.601	2.23	1.994	2.416	1.516	0.796	1.996
1.18819	-1.021	-2.552	-1.44	-0.471	-1.61	-1.819		1.52431	5.453	1.758	2.939	2.384	2.881	1.562	3.308	2.14	1.492	1.103
1.19514	-1.187	-2.709	-1.784	-0.312	-2.198	-0.621		1.53125	5.749	1.721	4.558	2.22	3.318	2.589	2.744	2.034	2.431	0.9
1.20208	-2.467	-3.497	-2.295	-0.609	-1.097	-0.863		1.53819	4.005	3.917	3.805	2.364	3.405	2.131	2.23	3.356	0.735	2.164
1.20903	-1.504	-3.533	-2.18	-1.099	0.382	-0.818		1.54514	4.987	4.072	4.881	3.432	2.919	1.063	3.271	2.623	0.602	3.137
1.21597	-1.655	-1.733	-2.713	-0.136	0.556	-1.357		1.55208	5.581	2.342	2.68	4.338	4.69	2.086	2.745	4.512	1.004	1.146
1.22292	-1.559	-2.915	-2.854	-0.653	-0.327	-1.058		1.55903	7.27	4.206	4.201	3.774	6.154	1.856	1.817	0.569	-0.006	2.716
1.22986	-2.058	-3.432	-1.757	-1.743	-2.319	-1.104		1.56597	4.786	4.118	4.418	4.43	4.363	1.723	2.669	1.24	1.203	1.194
1.23681	-3.358	-5.219	-4.55	-2.193	-0.925	-2.125		1.57292	5.657	3.876	5.006	4.626	3.945	2.529	2.863	3.446	1.967	1.507
1.24375	-2.387	-5.642	-2.551	-0.609	-1.253	-1.984		1.57986	4.893	4.582	5.085	5.582	6.022	2.075	2.068	2.45	0.571	1.908
1.25069	-3.652	-4.596	-2.614	-1.954	-0.502	-1.201		1.58681	6.267	5.262	5.091	6.203	5.269	1.809	1.547	1.421	0.965	3.626
1.25764	-3.339	-4.739	-3.913	-1.934	-2.02	-0.544		1.59375	5.416	3.667	6.545	5.252	4.031	2.73	2.623	1.424	1.036	2.944
1.26458	-4.007	-5.619	-4.584	-0.826	-1.269	-0.81		1.60069	8.834	3.433	6.656	6.474	6.534	1.542	3.235	2.868	1.968	-0.024
1.27153	-2.816	-5.247	-3.788	-0.639	-1.343	-2.516		1.60764	7.402	5.398	4.512	5.543	5.99	0.705	0.115	1.331	1.625	3.111
1.27847	-3.526	-4.818	-3.601	-1.184	-0.934	-1.55		1.61458	7.103	4.748	4.124	6.94	5.449	3.707	2.104	2.109	2.152	2.921
1.28542	-4.001	-4.22	-4.247	-1.821	-1.755	-1.956		1.62153	6.092	4.613	7.471	5.294	7.469	3.14	2.421	3.133	1.375	1.23
1.29236	-3.994	-4.285	-4.35	0.884	0.025	-2.013		1.62847	6.688	7.688	6.291	4.043	7.579	2.049	2.291	2.704	0.825	2.027
1.29931	-2.88	-4.434	-3.086	-0.631	-1.742	-3.279		1.63542	6.643	3.977	5.142	5.502	6.732	4.808	2.883	2.676	1.28	2.108
1.30625	-3.326	-5.36	-4.215	-1.138	-1.868	-0.857		1.64236	10.244	5.878	2.841	5.415	5.413	1.285	1.932	2.372	0.49	2.319
1.31319	-6.298	-5.399	-3.422	-2.373	0.038	-1.693		1.64931	7.234	6.367	6.79	4.634	8.903	1.383	4.309	1.715	1.909	2.448
1.32014	-5.094	-4.847	-4.065	-0.66	-1.45	-2.537		1.65625	5.219	5.462	5.391	6.631	8.805	3.583	2.51	1.133	1.154	2.894
1.32708	-5.135	-6.427	-4.983	-2.383	-1.811	-1.865		1.66319	6.306	6.994	5.698	6.776	7.983	2.235	3.128	4.098	1.751	4.111
1.33403	-4.255	-4.386	-5.28	-1.18	-2.823	-2.102		1.67014	5.013	4.903	6.621	5.989	6.845	2.875	4.99	2.532	1.234	2.608
1.34097	-4.342	-5.747	-3.318	-3.151	-1.107	-1.36		1.67708	5.991	5.668	7.063	6.634	7.474	2.071	4.317	2.027	0.455	2.194
1.34792	-4.165	-7.017	-2.849	-1.382	-1.406	-2.081		1.68403	7.356	6.187	4.988	5.989	7.885	2.84	3.813	1.744	0.456	1.946
1.35486	-3.937	-4.495	-3.311	-1.161	-0.512	-0.77		1.69097	6.321	5.412	6.918	3.5	7.542	3.185	2.491	1.914	1.67	2.093
1.36181	-5.007	-5.436	-4.008	-2.371	-2.291	-2.13		1.69792	6.687	4.796	5.581	6.608	6.367	3.296	1.002	2.754	0.976	1.509
1.36875	-5.798	-4.912	-4.339	-2.154	-2.583	-2.871		1.70486	4.071	7.073	7.103	5.472	9.89	1.317	2.056	1.927	1.028	3.577
1.37569	-4.507	-5.559	-4.287	-0.777	-1.008	-1.295		1.71181	8.98	6.48	7.456	6.883	9.834	2.445	1.857	2.789	1.249	3.573
1.38264	-5.843	-6.116	-2.998	-0.62	-2.913	-1.876		1.71875	5.483	5.454	5.146	6.185	9.026	2.131	0.802	2.626	1.691	1.184
1.38958	-3.8	-4.452	-4.455	-1.602	-0.386	-1.287		1.72569	4.748	5.143	7.001	5.634	7.086	1.957	1.002	1.465	1.127	1.511
1.39653	-3.369	-4.813	-4.971	-0.139	-1.691	-1.864		1.73264	4.262	6.384	6.848	4.774	7.526	2.985	3.797	2.01	-0.241	-0.494
1.40347	-4.684	-4.827	-2.699	-0.451	0.011	-0.251		1.73958	3.118	4.504	6.893	6.744	6.48	2.132	1.716	0.264	2.749	2.156
1.41042	-4.873	-5.156	-2.809	-0.145	-1.448	1.106		1.74653	4.127	5.463	6.087	6.174	7.393	2.139	1.313	0.834	0.917	1.852
1.41736	-4.216	-2.831	-3.232	-0.62	-1.84	-0.167		1.75347	6.185	6.835	6.201	5.281	8.588	1.864	3.274	3.684	1.186	0.742
1.42431	-5.199	-5.054	-3.445	-0.421	-1.477	-0.436		1.76042	5.17	6.078	6.347	3.429	7.059	0.964	1.357	2.211	1.041	2.279
1.43125	-4.889	-4.612	-4.758	-1.1	-0.84	-3.007		1.76736	6.468	5.91	3.692	6.28	6.125	2.073	2.59	2.499	-0.585	-0.257
1.43819	-5.074	-6.459	-4.912	-1.949	-1.234	-1.472		1.77431	6.617	6.31	7.067	4.665	7.974	1.186	2.309	0.692	0.054	0.783
1.44514	-4.566	-4.652	-2.946	-1.162	-1.042	-0.043		1.78125	5.17	3.779	5.072	2.885	5.203	2.171	2.648	2.369	-0.255	1.864
1.45208	-5.11	-3.535	-3.308	-0.711	-1.115	-0.41		1.78819	5.74	5.451	6.704	2.373	8.323	1.538	1.562	3.297	1.1	1.75
1.45903	-2.603	-3.364	-2.284	-1.724	-2.751	-1.205		1.79514	6.004	3.637	5.461	6.429	6.773	1.702	2.314	1.493	-0.659	2.104
1.46597	-3.169	-4.734	-2.577	-2.696	-0.322	-1.353		1.80208	6.093	4.612	5.935	5.057	7.184	1.807	1.984	0.866	-0.195	0.364
1.47292	-2.608	-4.627	-2.803	-1.333	-0.107	0.058		1.80903	2.281	4.869	5.073	4.179	6.57	1.763	1.003	1.878	-0.022	1.379
1.47986	-2.706	-3.496	-3.086	-1.135	-0.223	-1.187		1.81597	4.064	4.704	4.704	4.303	4.819	1.838	1.169	0.258	-1.202	0.058
1.48681	-4.434	-3.237	-3.409	-1.075	-1.768	-0.65		1.82292	2.714	2.673	5.339	4.599	6.906	2.394	0.934	0.821	0.909	1.059
1.49375	-2.164	-4.065	-2.328	-0.306	-0.941	-2.664		1.82986	3.828	4.508	5.869	2.97	5.731	3.301	2.862	3.214	0.587	1.41
1.50069	-1.679	-2.751	-2.98	-1.089	-2.064	0.175		1.83681	3.43	4.924	4.626	4.913	5.314	2.527	1.389	1.962	-0.846	-0.195
1.50764	-0.954	-2.929	-1.303	-1.005	-1.093	-2.068		1.84375	1.822	3.38	5.172	6.132	7.995	0.301	2.122	1.151	1.852	1.239
1.51458	-3.136	-1.791	-1.685	-0.792	0.615	-1.629		1.85069	5.08	4.363	3.752	3.596	5.408	1.4	0.829	1.623	0.304	0.95
1.52153	-2.452	-1.436	-1.516	-2.04	-0.114	0.796		1.85764	3.081	3.245	4.545	5.22	4.884	0.149	0.962	-0.272	0.03	3.018
1.52847	-2.195	-2.323	-0.54	-0.41	-0.68	0.287		1.86458	4.201	3.011	3.979	2.914	5.668	1.534	0.76	-2.06	1.482	-0.022
1.53542	-1.815	-0.125	-1.717	-1.488	-0.793	-1.215		1.87153	3.63	3.731	4.304	2.61	7.235	-0.402	2.255	0.165	0.439	0.872
1.54236	-1.65	-3.157	-1.567	-0.161	1.085	-0.976		1.87847	2.575	2.973	4.012	1.73	5.545	1.706	0.109	-0.269	-1.615	1.165
1.54931	-2.895	-2.21	-0.826	0.061	-0.597	0.815		1.88542	3.085	2.63	3.074	2.171	7.116	0.269	0.428	-0.525	-0.474	0.294
1.55625	-0.719	-2.412	-0.45	-1.383	0.118	0.169		1.89236	2.58	2.742	2.686	3.496	6.583	1.84	0.722	-0.341	1.148	1.007
1.56319	-1.977	-1.384	-2.135	-0.894	-0.844	-1.215		1.89931	2.768	2.877	0.791	4.234	4.888	1.086	2.077	0.517	-0.206	-0.064
1.57014	-1.96	-0.216	-1.448	0.088	-0.225	0.238		1.90625	3.598	3.808	4.108	-2.062	3.968	1.486	1.453	-0.955	-0.37	0.64
1.57708	-0.597	0.621	-0.19	-1.132	0.543	1.558		1.91319	1.868	3.739	3.33	2.018	4.073	0.882	-0.948	1.472	-0.25	-0.615
1.58403	-0.36	-0.426	0.55	0.164	1.08	-1.169		1.92014	1.56	0.34	3.105	1.121	3.303	1.233	-0.723	0.407	-0.579	2.451
1.59097	-0.722	0.336	0.143	-0.82	-0.482	-0.429		1.92708	3.151	1.72	0.873	2.011	3.005	0.011	1.422	0.161	0.866	0.58
1.59792	0.069	0.251	-0.679	0.719	0.279	-0.694		1.93403	2.032	2.905	0.694	2.068	3.149	0.044	0.172	0.592	0.027	-0.297
1.60486	-1.021	0.951	0.164	0.599	-0.63	-0.9		1.94097	0.14	3.321	1.434	1.454	2.486	0.619	-0.028	1.262	0.178	-0.196
1.61181	-1.382	1.051	0.586	-2.479	-0.721	-0.322		1.94792	1.056	-0.469	1.571	1.298	2.419	0.264	1.147	-0.181	-0.003	1.333
1.61875	-0.599	1.819	1.083	0.922	0.301	-0.182		1.95486	0.414	2.815	3.077	3.181	2.834	0.593	-0.663	-2.275	-1.259	1.611
1.62569	0.467	0.643	1.566	0.278	0.903	-1.138		1.96181	-1.02	2.816	0.176	2.169	3.745	0.391	0.407	0.302	-1.486	0.089
1.63264	-0.037	0.18	1.773	0.232	0.336	0.317		1.96875	-0.044	1.78	0.412	0.926	3.404	0.884	-0.515	0.462	0.496	1.664
1.63958	1.318	2.696	1.068	-1.891	1.22	-0.22		1.97569	1.353	-0.163	2.438	1.121	3.235	0.302	1.083	2.109	-0.733	-0.192
1.64653	-0.323	1.896	0.245	0.834	-0.803	0.756		1.98264	-0.222	1.006	1.084	1.295	1.891	0.294	0.851	-0.678	-0.46	-0.322
1.65347	1.91	-0.146	3.562	0.083	-0.155	1.067		1.98958	0.13	0.889	2.697	-0.059	2.625	-0.578	0.931	-0.186	-0.663	1.128
1.66042	1.149	0.144	1.326	0.614	-0.515	-0.272		1.99653	1.874	1.695	-0.627	1.083	0.205	1.782	1.735	2.051	0.28	-0.024
1.66736	1.361	2.983	2.605	0.603	0.349	-2.132		2.00347	1.329	0.139	0.488	0.449	2.403	-0.039	0.179	-0.613	0.241	1.653
1.67431	2.023	1.722	2.48	1.184	1.163	0.083		2.01042	0.073	2.472	-0.115	-0.636	0.89	-0.542	-1.338	1.446	0.135	0.971
1.68125	3.448	2.969	1.607	0.663	0.696	1.746		2.01736	-1.99	2.061	1.894	1.217	-0.896	-0.877	1.603	0.097	-1.187	0.698
1.68819	2.394	2.397	0.937	0.122	-0.426	0.016		2.02431	-0.579	0.599	1.76	0.694	0.877	-0.224	-1.359	-0.582	-0.015	-0.228
1.69514	1.853	3.684	0.696	-0.024	-2.013	0.846		2.03125	-1.187	-0.5	0.568	-1.274	1.887	-0.181	0.966	-1.337	0.86	0.744
1.70208	2.424	2.214	1.423	0.037	-0.171	-0.013		2.03819	0.631	1.011	0.373	0.646	-0.635	-1.438	2.048	0.206	1.339	-0.044
1.70903	1.545	2.35	2.866	-0.577	-0.379	-0.498		2.04514	-0.112	-0.973	0.23	1.351	-1.179	0.791	-0.755	0.806	-1.477	-0.576
1.71597	1.69	4.172	2.092	0.217	0.101	0.423		2.05208	-2.824	0.041	0.081	-0.23	-1.379	-0.276	-0.081	-0.745	-1.044	0.351
1.72292	2.85	2.268	2.511	-0.048	0.727	0.065		2.05903	0.055	-0.28	1.761	-1.801	0.643	0.413	-0.985	0.815	-0.765	-0.541
1.72986	4.082	2.353	0.953	-0.389	0.467	-0.121		2.06597	-1.804	1.092	0.675	-1.776	-1.589	-0.704	-0.181	-0.307	0.542	0.704
1.73681	2.347	1.568	1.856	1.426	-0.138	-1.439		2.07292	-1.662	0.662	1.064	-0.258	-1.547	-0.293	-0.279	1.892	-0.641	-0.244
1.74375	3.219	2.849	1.288	1.776	1.039	0.981		2.07986	0.122	-0.31	0.257	-0.992	-0.078	-0.219	-1.773	-0.843	-0.301	-1.268
1.75069	3.853	1.823	3.146	-0.848	1.116	-0.434		2.08681	-0.982	-0.544	-1.218	0.176	-1.868	-1.348	-0.447	-1.085	0.97	1.343
1.75764	3.266	2.79	2.531	1.88	0.045	0.47		2.09375	-0.631	-2.404	0.589	-2.867	-1.447	0.404	0.592	-0.107	0.133	-0.754
1.76458	2.852	4.508	3.178	0.894	-0.239	0.663		2.10069	-2.57	-0.664	-2.278	-2.109	-0.616	-0.2	-0.889	-0.217	-0.907	1.399
1.77153	1.822	2.46	2.366	-1.084	0.854	1.142		2.10764	-3.925	1.233	-0.193	-1.463	-2.601	0.189	1.015	-2.362	-0.274	-0.209
1.77847	3.054	2.855	2.672	1.484	1.331	-0.247		2.11458	-1.098	0.652	-4.016	-3.166	-2.23	-0.507	-0.246	-1.117	-1.621	-0.353
1.78542	3.719	2.837	2.243	1.147	0.283	0.747		2.12153	-1.953	-0.308	-1.061	-0.777	-2.759	-0.093	-1.264	0.192	0.489	-0.605
1.79236	2.864	3.595	1.719	-0.836	0.41	1.483		2.12847	0.787	-1.082	-1.41	-0.997	-2.114	-0.488	-1.085	-1.661	-2.121	-0.525
1.79931	2.747	4.1	0.789	2.082	0.562	0.64		2.13542	-2.677	-0.651	-1.799	-2.094	-2.976	-0.222	-1.375	-0.581	0.191	-1.372
1.80625	2.668	2.587	2.671	-0.209	-0.58	1.02		2.14236	-1.488	0.268	-1.647	-2.855	-0.239	-1.515	-1.282	0.307	-1.187	-0.86
1.81319	2.87	3.585	2.81	0.214	0.613	1.204		2.14931	-2.554	-3.567	-2.478	-1.216	-5.066	-0.434	0.102	-0.76	-0.807	-0.159
1.82014	1.834	3.67	2.715	0.199	1.871	0.659		2.15625	-2.243	-0.137	-2.65	-2.752	-3.275	0.535	-1.137	-1.15	-0.477	0.31
1.82708	3.216	2.247	1.589	1.889	0.14	1.983		2.16319	-2.453	-3.804	-1.931	2.1	-1.924	-0.082	-0.85	0.39	-0.235	0.422
1.83403	3.86	1.432	0.938	0.436	1.849	0.774		2.17014	-1.89	-0.834	-2.748	-2.717	0.373	0.494	-0.308	0.281	-1.025	-0.583
1.84097	1.763	1.428	1.493	0.369	1.856	2.159		2.17708	-0.766	-0.614	-1.808	-1.343	-4.47	-1.262	0.206	0.755	0.06	-0.361
1.84792	3.492	0.179	2.833	1.324	0.786	0.858		2.18403	-3.727	-0.721	-2.964	-1.837	-2.743	0.762	-0.568	0.623	0.911	-0.326
1.85486	4.13	2.683	2.681	1.93	1.799	0.6		2.19097	-3.122	-2.432	-2.082	-3.137	-3.684	0.286	-0.287	1.011	-1.428	0.717
1.86181	3.893	3.182	2.551	2.393	1.103	2.06		2.19792	-3.894	-1.246	-3.484	-0.692	-3.056	-1.44	-0.584	1.061	-0.154	0.149
1.86875	2.586	4.052	2.236	1.247	0.935	-0.091		2.20486	-0.173	-0.198	-2.727	-0.728	-1.732	-1.585	0.199	0.481	0.966	-0.501
1.87569	1.8	3.291	2.109	1.721	0.077	1.206		2.21181	-2.564	-1.289	-1.91	-3.276	-3.438	-1.358	-0.788	-0.518	-1.631	-0.737
1.88264	1.834	2.553	2.75	2.476	-0.015	1.106		2.21875	-1.723	-1.974	-3.728	-3.21	-3.671	0.013	0.91	-0.02	0.013	-0.379
1.88958	2.935	0.929	1.411	2.309	2.174	1.181		2.22569	-1.801	-0.46	-3.585	-2.213	-0.887	-0.124	-1.755	1.734	0.294	-0.531
1.89653	2.265	1.476	-0.042	1.83	0.749	0.7		2.23264	-1.919	-1.52	-3.05	-2.542	-1.465	-0.315	-0.392	0.128	-0.377	0.008
1.90347	1.195	0.854	2.293	1.575	0.566	0.557		2.23958	-1.435	0.907	-4.598	-2.228	-2.425	0.301	-0.597	0.763	0.597	0.515
1.91042	2.088	1.418	1.128	0.84	0.458	1.859		2.24653	-1.674	-1.487	-2.367	-3.531	-1.706	-1.011	-1.658	2.074	-1.514	-1.226
1.91736	1.204	1.185	1.763	1.09	1.023	0.651		2.25347	-3.479	-4.076	-2.104	-1.046	-2.807	-0.354	-0.552	0.514	-0.045	0.309
1.92431	0.787	1.747	1.253	-0.004	1.353	-0.508		2.26042	-1.993	-2.025	-1.787	-3.529	-0.619	-0.733	-1.278	0.407	-0.731	-0.145
1.93125	0.494	1.639	1.685	0.198	0.603	1.426		2.26736	-1.582	-2.487	-5.283	-1.832	-2.667	-0.438	-0.705	-0.598	-1.416	-1.178
1.93819	2.146	0.808	1.554	0.688	1.564	0.105		2.27431	-4.621	-0.733	-1.107	-1.397	-3.455	-0.681	-1.556	-0.989	0.781	0.495
1.94514	-0.031	1.519	0.435	0.513	0.118	0.832		2.28125	-0.627	-1.276	-2.48	-0.711	-3.432	1.049	1.842	0.315	-0.179	-0.416
1.95208	0.048	-0.605	-0.001	-0.999	-0.644	1.007		2.28819	-1.983	-0.469	-4.101	-0.24	-2.962	-0.647	-0.902	-0.248	0.221	-0.021
1.95903	0.554	-0.072	2.02	1.564	0.6	1.643		2.29514	-3.494	-2.963	-2.707	-2.223	-2.946	0.476	0.444	0.892	-0.537	0.054
1.96597	0.753	1.209	0.874	0.573	0.477	0.538		2.30208	-3.03	-1.863	-2.341	-1.488	-2.299	-0.322	0.295	1.647	-0.972	0.222
1.97292	0.565	1.127	1.416	-0.679	-1.05	0.657		2.30903	-1.968	-1.071	-1.995	-2.937	-3.062	-0.518	-2.214	-1.174	-0.097	-0.157
1.97986	-1.454	1.862	1.825	0.48	0.395	0.052		2.31597	-0.084	-2.225	-2.202	-1.587	-1.551	1.28	-0.146	0.09	0.19	-0.732
1.98681	1.07	1.124	-0.946	0.654	0.947	0.307		2.32292	-2.477	-2.802	-0.133	-2.434	-2.524	-0.406	0.808	-0.089	-0.829	-0.168
1.99375	1.499	-0.534	1.322	-0.24	-0.567	0.131		2.32986	-2.694	-0.627	-2.136	0.994	-2.251	-0.476	-0.935	-0.685	0.097	-0.277
2.00069	1.629	-0.749	0.37	2.494	0.361	0.567		2.33681	-0.583	-2.566	-1.847	-1.156	-3.543	1.603	-2.41	0.79	0.32	-0.622
2.00764	0.866	0.272	0.814	1.76	0.337	0.176		2.34375	-1.535	-0.996	-4.309	-1.267	-2.266	0.56	0.616	1.109	-0.452	1.093
2.01458	0.949	-0.528	0.014	-0.593	0.874	0.552		2.35069	-3.382	0.567	-1.463	-2.719	-1.929	0.978	-0.102	0.51	-0.44	0.101
2.02153	0.1	-0.201	-0.665	0.679	0.16	-0.569		2.35764	-2.655	-1.295	-2.461	0.123	0.197	-0.957	0.328	0.495	1.756	0.012
2.02847	0.258	0.592	-0.53	-1.377	1.255	0.652		2.36458	-3.117	-2.539	-2.048	-3.076	-2.241	-0.117	0.58	1.819	-0.686	-0.671
2.03542	-0.942	-1.732	1.494	1.453	1.782	1.253		2.37153	-0.861	-0.599	-0.574	0.344	-3.252	-1.104	-1.928	0.73	-0.786	0.938
2.04236	-0.504	0.39	0.837	0.28	-1.465	0.652		2.37847	-3.425	0.03	-0.634	-0.688	-1.464	0.302	-0.039	-1.54	0.228	1.049
2.04931	-0.696	-1.109	-1.267	0.667	-0.411	-0.503		2.38542	-1.039	-1.659	-2.293	-1.166	-0.612	0.137	-0.073	-0.553	-0.259	-1.589
2.05625	-1.275	1.113	0.964	-0.132	-0.692	0.201		2.39236	0.406	-2.971	-0.395	1.102	-3.902	0.734	-0.75	-0.446	-0.765	0.216
2.06319	-0.859	1.025	-0.406	-0.052	-0.25	1.062		2.39931	-2.097	-0.163	-2.019	0.168	-1.649	0.207	-0.245	-1.209	0.337	0.725
2.07014	-0.941	-2.199	0.159	-0.677	-0.518	-0.415		2.40625	-0.054	-1.591	-0.737	-0.43	-0.832	-0.388	0.595	0.32	0.723	-0.388
2.07708	-1.242	-0.763	-1.178	-0.513	-0.232	-0.038		2.41319	-2.676	-1.809	-1.923	-0.346	-0.861	1.161	-0.128	-0.733	0.205	0.109
2.08403	-1.781	-2.146	1.432	0.602	-0.877	0.622		2.42014	0.266	0.861	-0.791	-1.577	-2.781	0.74	0.098	-1.149	0.77	0.746
2.09097	-0.353	-0.848	-0.487	-1.552	0.249	-0.36		2.42708	0.541	-1.214	-2.185	-0.425	-0.171	-0.487	-0.353	1.548	0.299	-0.015
2.09792	-0.634	0.308	0.654	-0.931	-0.782	1.199		2.43403	-0.713	-2.331	-0.966	-1.98	-2.61	-0.627	0.06	-0.058	-0.319	0.643
2.10486	-0.289	-1.364	-0.719	-0.602	0.223	-1.207		2.44097	-1.137	-1.628	-3.421	-0.345	-0.08	0.25	-0.428	0.269	-0.508	-0.256
2.11181	-2.248	-1.901	0.412	0.018	0.792	0.458		2.44792	-2.5	-0.575	0.52	-0.909	-1.246	0.77	-0.673	-0.868	0.68	0.258
2.11875	1.072	-2.063	-1.298	-0.511	1.69	-0.613		2.45486	1.165	-1.549	-2.168	-4.394	-0.925	0.473	-0.167	0.764	-0.228	0.4
2.12569	-1.436	-1.838	-0.924	-0.263	0.256	1.068		2.46181	0.265	0.124	-0.975	-2.211	0.251	0.636	1.207	-0.746	1.332	0.024
2.13264	-1.073	-3.502	0.677	1.169	-0.881	0.05		2.46875	-2.567	-2.198	-1.335	0.694	-0.048	-0.836	0.393	1.765	0.743	0.796
2.13958	-0.687	-2.525	-0.532	0.42	0.155	-0.032		2.47569	-2.251	-0.781	-0.867	-0.448	-3.146	-0.344	1.267	-0.269	1.514	-0.414
2.14653	-0.03	-2.577	-0.275	-0.787	-1.382	0.247		2.48264	0.082	-2.069	-1.14	-0.131	1.306	-1.02	-0.41	-0.792	0.329	0.138
2.15347	-1.956	-1.966	-1.135	-0.767	-1.053	0.582		2.48958	1.519	-0.304	-1.025	-0.099	-1.579	1.293	1.061	-0.957	0.179	0.732
2.16042	-2.909	-2.232	-0.58	-0.528	0.067	-0.74		2.49653	-1.98	0.486	0.599	-2.143	-0.344	0.706	2.137	0.611	0.989	0.544
2.16736	-1.101	-0.686	0.062	-0.676	-1.111	-0.18		2.50347	-1.582	-1.403	-1.365	0.085	0.194	0.121	0.196	0.471	0.837	0.795
2.17431	-0.319	-3.861	-1.137	-0.859	-0.766	-0.852		2.51042	2.159	0.539	-0.384	-0.137	-0.468	0.467	2.018	0.011	0.034	0.469
2.18125	-1.502	-2.059	-0.41	-0.034	-1.207	-0.691		2.51736	0.88	0.299	-1.157	2.711	-0.156	0.346	0.713	0.598	1.513	0.417
2.18819	-0.818	-3.349	-0.515	0.108	0.838	-0.919		2.52431	-0.598	0.842	0.983	0.936	0.358	0.244	-0.432	0.107	1.598	-0.389
2.19514	-2.568	-3.366	-0.785	0.703	-0.228	-0.301		2.53125	1.584	0.554	-2.716	-2.439	1.669	1.603	1.57	1.008	2.829	0.025
2.20208	0.453	-3.138	-1.629	-0.534	0.346	-1.006		2.53819	1.764	0.247	0.287	1.277	-0.077	-1.137	1.143	1.969	0.895	0.535
2.20903	-2.193	-0.736	0.082	0.134	-0.612	-0.814		2.54514	1.258	-0.074	-1.251	-0.098	-0.549	-0.304	1.779	0.542	1.519	1.168
2.21597	-1.23		-1.53	-0.902				2.55208	-0.452	-0.275	-0.133	0.72	0.564	-2.208	-0.739	-0.109	1.861	-0.435
								2.55903	0.481	-2.123	0.888	0.381	0	0.576	0.97	-1.183	1.432	-0.098
								2.56597	-1.013	-1.185	-0.261	0.295	-0.352	0.03	1.229	0.498	1.655	0.172
								2.57292	1.882	0.207	-2.569	-0.741	0.144	0.502	0.142	0.812	-0.225	1.315
								2.57986	0.888	0.967	-0.659	0.571	-0.485	-0.012	-0.169	0.042	-0.059	0.312
								2.58681	-0.411	1.288	0.52	-0.104	1.27	-0.783	-0.47	-1.111	-0.914	1.246
								2.59375	0.474	-0.75	-0.138	1.974	0.023	1.026	1.022	-0.174	1.161	-0.107
								2.60069	-0.574	-0.73	-0.396	-0.056	0.082	0.297	0.988	-0.759	-0.049	0.509
								2.60764	0.769	-0.654	-0.101	1.365	0.656	-0.788	1.553	-0.239	0.041	0.388
								2.61458	1.468	-1.223	0.697	-0.804	-0.679	0.672	-0.282	-0.794	-0.348	0.745
								2.62153	0.536	0.29	0.203	0.914	1.68	0.72	0.983	-0.765	1.821	-0.63
								2.62847	0.791	0.212	0.492	-1.277	1.473	-0.148	0.479	-0.621	1.208	-0.353
								2.63542	-0.031	-1.198	0.844	1.101	-0.215	-0.415	-0.781	-0.128	0.247	-0.039
								2.64236	2.444	-0.089	-0.134	0.52	0.078	-0.188	0.815	0.065	0.451	0.536
								2.64931	2.085	-0.816	0.798	0.556	0.096	-0.005	0.33	0.048	-0.435	-1.007
								2.65625	-0.673	-1.468	1.666	1.44	0.744	0.22	-0.206	-0.851	0.16	0.783
								2.66319	0.029	-0.252	0.175	-0.401	1.166	0.051	0.469	0.691	1.131	0.427
								2.67014	-1.061	1.163	1.842	0.593	1.334	0.677	-0.586	-0.971	0.378	-0.157
								2.67708	0.429	-0.005	-0.323	1.959	0.863	0.516	0.382	0.777	-0.223	0.044
								2.68403	0.319	0.529	0.596	2.682	1.388	0.656	-0.595	-0.732	-0.671	-0.011
								2.69097	-0.496	1.951	-0.885	1.555	0.354	0.97	-0.507	1.016	1.391	-0.236
								2.69792	2.323	-0.549	1.984	1.059	-1.925	0.141	-0.411	-0.642	-0.01	-0.046
								2.70486	-0.045	0.508	1.504	1.525	0.013	-0.306	-0.893	0.09	1.984	0.982
								2.71181	0.874	2.053	1.186	1.61	0.069	-0.3	-1.096	-0.655	-1.304	1.608
								2.71875	1.787	-0.046	0.558	1.167	1.59	0.285	0.63	-0.097	0.489	0.446
								2.72569	-1.032	2.295	0.924	-1.477	-0.175	-0.322	-0.242	-0.555	0.404	0.853
								2.73264	0.471	3.968	0.049	0.033	0.328	0.463	0.242	-1.551	-0.57	-0.569
								2.73958	1.438	2.657	1.094	1.72	-1.119	0.317	0.647	1.111	-1.028	-0.562
								2.74653	0.382	0.914	0.525	-0.088	-0.484	-0.072	-0.531	-1.614	-0.13	0.179
								2.75347	-1.717	1.18	3.627	0.529	-0.818	0.666	0.725	-0.318	1.239	0.403
								2.76042	1.199	-0.124	1.938	1.041	0.95	-1.206	0.021	-0.13	0.864	-1.165
								2.76736	-1.318	1.894	2.385	-1.143	0.614	0.794	-1.733	-0.459	-1.461	1.47
								2.77431	1.094	0.475	-1.023	2.467	-0.25	0.571	-0.287	-2.48	-1.098	-0.322
								2.78125	-1.845	-0.949	1.388	0.009	0.482	-0.677	0.254	0.859	0.525	1.8
								2.78819	0.085	-1.219	-1.323	3.09	-1.11	0.236	-1.554	-0.305	-0.225	0.892
								2.79514	-0.657	-0.823	-0.435	0.874	-0.378	-0.676	-1.215	0.737	0.118	-0.504
								2.80208	-0.02	0.007	1.195	0.901	-0.374	-0.143	-0.543	0.209	0.372	0.083
								2.80903	-0.494	-1.22	1.074	1.495	1.282	-1.237	0.559	-0.855	0.467	-0.934
								2.81597	-1.311	0.545	-0.424	2.108	-1.124	-1.256	-0.442	-1.586	-1.4	-0.039
								2.82292	1.905	-1.427	-0.081	2.363	0.391	0.161	-0.271	0.912	-0.099	-0.008
								2.82986	-2.037	0.219	2.218	1.953	-1.387	-0.624	0.163	-0.338	-0.148	-0.623
								2.83681	0.374	-0.163	0.094	-2.021	1.121	0.269	-0.391	-1.193	0.119	-0.814
								2.84375	-0.32	-1.503	1.249	1.167	-2.03	-1.194	-0.233	1.648	-0.201	-1.086
								2.85069	-1.01	1.276	-0.635	-2.927	-1.895	-0.379	-1.119	-2.013	0.354	-0.9
								2.85764	-0.821	0.943	1.615	0.513	-1.176	-1.216	-1.47	-0.46	0.596	0.155
								2.86458	-0.703	1.772	1.793	0.838	-2.787	-0.319	-2.323	-0.466	-0.305	-1.349
								2.87153	1.045	-0.89	1.185	2	-1.643	-0.442	-0.087	-1.745	-1.371	-0.604
								2.87847	-1.255	0.826	2.189	-1.112	-2.047	-1.368	-1.466	-0.05	1.238	-1.169
								2.88542	-1.326	-1.093	1.523	2.135	-0.869	0.43	0.112	-0.14	-1.056	-1.101
								2.89236	-1.046	1.254	2.309	-0.568	-1.936	-0.652	0.087	0.215	-0.165	-0.904
								2.89931	-1.399	-1.574	1.163	2.081	-1.039	-1.168	-0.357	-0.429	0.522	0.353
								2.90625	-1.167	-2.169	-0.516	-1.32	0.079	-0.379	0.152	-0.005	0.333	-0.389
								2.91319	-0.628	-0.919	-0.447	-0.226	-1.612	-0.526	-0.133	0.91	0.98	-0.792
								2.92014	-2.464	-0.242	1.08	-0.616	-0.089	-0.112	-0.391	-1.424	-1.287	0.728
								2.92708	-3.462	-0.065	0.573	0.501	-2.25	-0.251	0.091	-2.863	-2.113	0.192
								2.93403	-0.237	-1.737	0.851	1.111	0.163	0.055	-1.148	-0.761	0.31	-0.718
								2.94097	-1.435	-0.559	0.331	1.013	-0.272	-0.915	-2.461	0.745	-1.471	0.448
								2.94792	-0.839	-2.163	-0.472	-1.327	-3.268	-0.683	0.156	-2.07	-0.956	0.069
								2.95486	-3.407	0.531	-0.2	0.406	-3.906	-1.68	0.743	-1.085	1.034	-1.071
								2.96181	-2.217	1.15	0.188	2.206	-2.037	0.304	-2.748	-0.081	1.325	0.593
								2.96875	-2.574	0.908	-0.003	-0.06	-2.147	-0.697	-2.225	-2.104	-0.071	-1.3
								2.97569	-3.646	-1.845	0.867	0.768	-0.36	-0.768	-1.024	-0.316	-0.448	0.162
								2.98264	-1.904	-2.085	1.386	-0.4	0.485	0	-1.002	-2.655	0.487	-1.524
								2.98958	-1.674	-1.664	0.068	-1.332	-4.294	-0.056	-0.752	-0.456	-1.417	-0.153
								2.99653	-1.942	-1.156	-1.6	-0.876	-2.235	-0.235	-0.291	-1.105	-1.959	-0.118
								3.00347	-1.179	-1.176	-1.857	-2.057	-0.341	-0.343	-0.262	0.001	-0.016	-0.811

## Sheet: Figure 1h
Uncropped Western blot images
Two gels were run with samples divided into two equal aliquots.
Gel #1 was used for anti-BMAL1 and anti-ARNT.
Gel #2 was used for anti-HIF2a and anti-ACTIN.
Lanes 1-12 are 786O cell lysates collected at intervals after treatment with dexamethasone to synchronize circadian rhythms.
Lane 1	0 hours
Lane 2	2 hours
Lane 3	6 hours
Lane 4	10 hours
Lane 5	14 hours
Lane 6	18 hours
Lane 7	22 hours
Lane 8	26 hours
Lane 9	30 hours
Lane 10	34 hours
Lane 11	38 hours
Lane 12	42 hours
Lane 13	no dexamethasone treatment
Lane 14	786O cells + VHL

## Sheet: Figure 2d
Colony counts
Figure 2d
Means from each of two to four independent experiments each performed in triplicate were used to generate the figure.
	shControl				shBMAL1
786O	67	38.3333	36	48	25.6667	24.6667	27	37.3333
A498	58.3333	33	28	38	7.33333	6	8	11
RCC4	59	41.3333	83	70.3333	25.6667	15	2	0
Experiment	Sample	No of Colonies
1	786O_shControl (top left)	71
1	786O_shControl (top middle)	61
1	786O_shControl (top right)	69
1	786O_shBMAL1 (bottom left)	30
1	786O_shBMAL1 (bottom middle)	23
1	786O_shBMAL1 (bottom right)	24
2	786O_shControl (top left)	40
2	786O_shControl (top middle)	42
2	786O_shControl (top right)	33
2	786O_shBMAL1 (bottom left)	27
2	786O_shBMAL1 (bottom middle)	22
2	786O_shBMAL1 (bottom right)	25
3	786O_shControl (top left)	40
3	786O_shControl (top middle)	33
3	786O_shControl (top right)	35
3	786O_shBMAL1 (bottom left)	37
3	786O_shBMAL1 (bottom middle)	23
3	786O_shBMAL1 (bottom right)	21
4	786O_shControl (top left)	56
4	786O_shControl (top middle)	45
4	786O_shControl (top right)	43
4	786O_shBMAL1 (bottom left)	50
4	786O_shBMAL1 (bottom middle)	32
4	786O_shBMAL1 (bottom right)	30
1	A498_shCtrl_1 (top left)	57
1	A498_shCtrl_2 (top middle)	59
1	A498_shCtrl_3 (top right)	59
1	A498_shBMAL1_1 (bottom left)	11
1	A498_shBMAL1_2 (bottom middle)	6
1	A498_shBMAL1_3 (bottom right)	5
2	A498_shControl_plate2 (top left)	33
2	A498_shBMAL1_plate2 (bottom left)	6
2	A498_shControl_plate3 (top left)	28
2	A498_shBMAL1_plate3 (bottom left)	8
2	A498_shControl_plate4 (top left)	38
2	A498_shBMAL1_plate4 (bottom left)	11
1	RCC4_shControl (top left)	77
1	RCC4_shControl (top middle)	49
1	RCC4_shControl (top right)	51
1	RCC4_shBMAL1 (bottom left)	17
1	RCC4_shBMAL1 (bottom middle)	36
1	RCC4_shBMAL1 (bottom right)	24
2	RCC4_shControl (top left)	44
2	RCC4_shControl (top middle)	33
2	RCC4_shControl (top right)	47
2	RCC4_shBMAL1 (bottom left)	19
2	RCC4_shBMAL1 (bottom middle)	12
2	RCC4_shBMAL1 (bottom right)	14
3	RCC4_shControl (top left)	96
3	RCC4_shControl (top middle)	81
3	RCC4_shControl (top right)	72
3	RCC4_shBMAL1 (bottom left)	3
3	RCC4_shBMAL1 (bottom middle)	2
3	RCC4_shBMAL1 (bottom right)	1
4	RCC4_shControl (top left)	82
4	RCC4_shControl (top middle)	63
4	RCC4_shControl (top right)	66
4	RCC4_shBMAL1 (bottom left)	0
4	RCC4_shBMAL1 (bottom middle)	0
4	RCC4_shBMAL1 (bottom right)	0

## Sheet: Figure 2e
Colony counts
Figure 2e
Means from each of three independent experiments each performed in duplicate were used to generate the figure.
	shControl	shBMAL1	shARNT
	87.5	63.5	0
	72.5	38.5	0
	58.5	33	0.5
Plate	Sample	No of Colonies
1	786O_shctrl_top left	93
1	786O_shctrl_bottom left	82
1	786O_shBMAL1_top middle	60
1	786O_shBMAL1_bottom middle	67
1	786O_shARNT_top right	0
1	786O_shARNT_bottom right	0
2	786O_shctrl_top left	94
2	786O_shctrl_bottom left	51
2	786O_shBMAL1_top middle	53
2	786O_shBMAL1_bottom middle	24
2	786O_shARNT_top right	0
2	786O_shARNT_bottom right	0
3	786O_shctrl_top left	54
3	786O_shctrl_bottom left	63
3	786O_shBMAL1_top middle	55
3	786O_shBMAL1_bottom middle	11
3	786O_shARNT_top right	1
3	786O_shARNT_bottom right	0

## Sheet: Figure 2f
Tumor volumes measured with calipers
Figure 2f
Time (Days)	786O cells shControl MALE hosts									786O cells shBMAL1 MALE hosts									786O cells shControl FEMALE hosts									786O cells shBMAL1 FEMALE hosts									A498 cells shControl MALE hosts										A498 cells shBMAL1 MALE hosts
0	0	0	0	0	0	0	0	0	0	0	0	0	0	0	0	0	0	0	0	0	0	0	0	0	0	0	0	0	0	0	0	0	0	0	0	0	0	0	0	0	0	0	0	0	0	0	0	0	0
7	95.5401	174.172	175.366	131.148	154.034	167.527	141.844	161.661		121.435	91.9987	90.7941	101.738	67.3362	116.045	197.501	51.7016		93.2398	91.3923	124.588	158.859	140.983	143.729	95.6384			39.1658	101.581	52.9948	128.09	165.687	68.1255	106.128	143.807	110.178	134.469	151.29	135.063	204.474	185.071	269.615	241.876	151.209	237.361	291.746	271.979	177.863	171.569
14	142.993	196.86	239.954	295.281	180.607	202.348	104.776	243.285		123.75		97.0158	95.9301	78.9333	106.022	0	104.847		154.794	80.1055	194.414	360.992	124.416	274.989	135.209			30.7604	58.6786	90.4812	164.839	74.9676	129.672	114.379	124.367	136.616	113.045	156.379	121.463	265.784	80.4099	244.868	182.751	109.856	141.834	276.578	65.1619	90.8712	131.865
21	231.907	275.232	494.067	330.053	173.742	154.62	131.431	219.338		100.297		166.564	69.1115	106.624	192.925	0	153.337		319.782	200.716	219.95	549.864	142.76	514.391	184.934			134.052	116.498	194.465	123.076	150.381	107.235	125.807	137.574	208.653	248.313	72.7089	231.046	375.751	148.849	513.287	160.169	317.047	184.019	466.467	103.275	190.591	61.3712
28	452.995	379.327	448.398	489.007	290.532	240.392	384.682	321.687		171.727		156.695	216.465	148.005	141.972	0	175.394		610.806	449.41	405.219	720.611	292.053	263.668	705.389			119.953	132.09	114.002	127.323	208.502	113.036	152.468	173.983	160.989	282.807	109.703	485.863	576.993	384.003	858.827	444.724	495.393	324.87	1031.71	80.7213	340.827	132.164
[truncated: 27 more columns]

## Sheet: Figure 3a
Heparin Chromatography
absorbance data at 280 mAu
Figure 3a
10		10		10		10		10		10		10		10		10		10		10		10
CS heparin8mL samplepump pos2 HIF2a BMAL1 14122022:10_UV		CS heparin8mL samplepump pos2 HIF2a BMAL1 14122022:10_Cond		CS heparin8mL samplepump pos2 HIF2a BMAL1 14122022:10_Cond%		CS heparin8mL samplepump pos2 HIF2a BMAL1 14122022:10_Conc		CS heparin8mL samplepump pos2 HIF2a BMAL1 14122022:10_Pressure		CS heparin8mL samplepump pos2 HIF2a BMAL1 14122022:10_Flow		CS heparin8mL samplepump pos2 HIF2a BMAL1 14122022:10_Temp		CS heparin8mL samplepump pos2 HIF2a BMAL1 14122022:10_Fractions		CS heparin8mL samplepump pos2 HIF2a BMAL1 14122022:10_Inject		CS heparin8mL samplepump pos2 HIF2a BMAL1 14122022:10_Logbook		CS heparin8mL samplepump pos2 HIF2a BMAL1 14122022:10_P960_Press		CS heparin8mL samplepump pos2 HIF2a BMAL1 14122022:10_P960_Flow
ml	mAU	ml	mS/cm	ml	%	ml	%B	ml	MPa	ml	ml/min	ml	°C	ml	(Fractions)	ml	(Injections)	ml	(Set Marks)	ml	MPa	ml	ml/min
0	1.014	0	8.109	0	8	0	5	0	0.33	0	1.45	0	7	0	1	0	3	-4	Method Run 12/14/2022, 5:18:45 PM W. Europe Standard Time, Method : CS he	0	0.15	0	2.1
0.432445	3.513	0.457513	8.015	0.45725	8	0.45725	5	0.45725	0.03	0.457513	0.2	0.498866	6.9	10.01	2			-4	Batch ID: DAB72EC5-D70F-45CF-858E-8487302C4D72	0.457496	0.3	0.457496	2.5
0.864891	2.37	0.915026	7.975	0.9145	8	0.9145	5	0.9145	0.04	0.915026	0.2	0.997733	6.8	20.01	3			-4	Base CV, 8.00 {ml}	0.914992	0.3	0.914992	2.5
1.29734	1.8	1.37254	7.938	1.37175	7.9	1.37175	5	1.37175	0.03	1.37254	0.2	1.4966	6.8	30.01	4			-4	Block Start_with_PumpWash	1.37249	0.29	1.37249	2.5
1.72978	2.072	1.83005	7.882	1.829	7.9	1.829	5	1.829	0.03	1.83005	0.2	1.99547	6.7	40.01	5			-4	Base SameAsMain	1.82998	0.31	1.82998	2.5
2.16223	0.923	2.28757	8.093	2.28625	8.1	2.28625	5	2.28625	0.03	2.28757	0.2	2.49433	6.6	50.01	6			-4	PumpWash OFF, OFF	2.28748	0.3	2.28748	2.5
2.59467	-0.024	2.74508	8.145	2.7435	8.1	2.7435	5	2.7435	0.03	2.74508	0.2	2.9932	6.5	60.01	7			-4	End Block	2.74498	0.31	2.74498	2.5
3.02712	-0.673	3.20259	7.889	3.20075	7.9	3.20075	5	3.20075	0.03	3.20259	0.2	3.49207	6.5	70.01	8			-4	Block Flow_Rate	3.20247	0.3	3.20247	2.5
3.45956	-0.782	3.66011	7.837	3.658	7.8	3.658	5	3.658	0.03	3.66011	0.2	3.99093	6.4	80.01	9			-4	Base SameAsMain	3.65997	0.29	3.65997	2.5
3.89201	-0.832	4.11762	7.912	4.11525	7.9	4.11525	5	4.11525	0.02	4.11762	0.2	4.4898	6.4	90.01	10			-4	Flow 2.50 ml/min	4.11746	0.3	4.11746	2.5
4.32445	-0.812	4.57513	7.92	4.5725	7.9	4.5725	5	4.5725	0.03	4.57513	0.2	4.98866	6.3	100.01	11			-4	End Block	4.57496	0.29	4.57496	2.5
4.7569	-0.707	5.03264	7.869	5.02975	7.9	5.02975	5	5.02975	0.04	5.03264	0.2	5.48753	6.3	110	12			-4	Block Column_Pressure_Limit	5.03246	0.31	5.03246	2.5
5.18934	-0.417	5.49016	7.513	5.487	7.4	5.487	5	5.487	0.04	5.49016	0.2	5.9864	6.3	120	13			-4	Base SameAsMain	5.48995	0.29	5.48995	2.5
5.62179	0.373	5.94767	5.296	5.94425	5.2	5.94425	5	5.94425	0.02	5.94767	0.2	6.48526	6.2	130	14			-4	Alarm_Pressure Enabled , 3.000 MPa, 0.000 MPa	5.94745	0.3	5.94745	2.5
6.05424	1.346	6.40518	2.302	6.4015	2.2	6.4015	5	6.4015	0.03	6.40518	0.2	6.98413	6.2	140	15			-4	End Block	6.40494	0.31	6.40494	2.5
6.48668	1.259	6.8627	2.25	6.85875	2.2	6.85875	5	6.85875	0.02	6.8627	0.2	7.483	6.2	150.03	16			-4	Block Averaging_Time_UV	6.86244	0.3	6.86244	2.5
6.91913	1.532	7.32021	4.435	7.316	4.5	7.316	5	7.316	0.02	7.32021	0.2	7.98186	6.1	160.03	17			-4	Base SameAsMain	7.31994	0.31	7.31994	2.5
7.35157	2.877	7.77772	7.658	7.77325	7.8	7.77325	5	7.77325	0.03	7.77772	0.2	8.48073	6.1	162.91	Waste			-4	AveragingTimeUV 1.30	7.77743	0.29	7.77743	2.5
7.78402	5.776	8.23524	11.522	8.2305	11.6	8.2305	5	8.2305	0.03	8.23524	0.2	8.9796	6.1	187.04	18			-4	End Block	8.23493	0.3	8.23493	2.5
8.21646	11.913	8.69275	15.178	8.68775	15.2	8.68775	5	8.68775	0.02	8.69275	0.2	9.47846	6.1	189.53	19			-4	Block Alarm_Sample_PressureLimit	8.69243	0.29	8.69243	2.5
8.64891	12.963	9.15026	16.476	9.145	16.5	9.145	5	9.145	0.04	9.15026	0.2	9.97733	6.1	192.03	20			-4	Base SameAsMain	9.14992	0.3	9.14992	2.5
9.08135	13.362	9.60778	16.983	9.60225	17	9.60225	5	9.60225	0.03	9.60778	0.2	10.4762	6.1	194.53	21			-4	Alarm_SamplePressure_960 Enabled , 2.00 MPa, 0.00 MPa	9.60742	0.3	9.60742	2.5
9.5138	13.636	10.0653	17.21	10.0595	17.2	10.0595	5	10.0595	0.02	10.0653	0.2	10.9751	6	197.03	22			-4	End Block	10.0649	0.3	10.0649	2.5
9.94624	13.832	10.5228	17.316	10.5167	17.3	10.5167	5	10.5167	0.02	10.5228	0.2	11.4739	6	199.53	23			-4	Block Start_Conc_B	10.5224	0.31	10.5224	2.5
10.3787	13.791	10.9803	17.374	10.974	17.4	10.974	5	10.974	0.03	10.9803	0.2	11.9728	6	202.03	24			-4	Base SameAsMain	10.9799	0.3	10.9799	2.5
10.8111	13.802	11.4378	17.41	11.4312	17.4	11.4312	5	11.4312	0.02	11.4378	0.2	12.4717	6	204.53	25			-4	Gradient 5.0 %B, 0.00 CV	11.4374	0.3	11.4374	2.5
11.2436	13.991	11.8953	17.444	11.8885	17.4	11.8885	5	11.8885	0.02	11.8953	0.2	12.9705	6	207.03	26			-4	End Block	11.8949	0.29	11.8949	2.5
11.676	14.762	12.3529	17.466	12.3457	17.5	12.3457	5	12.3457	0.02	12.3529	0.2	13.4694	5.9	209.53	27			-4	Block Column_Valve	12.3524	0.29	12.3524	2.5
12.1085	16.286	12.8104	17.475	12.803	17.5	12.803	5	12.803	0.03	12.8104	0.2	13.9683	5.9	212.03	28			-4	Base SameAsMain	12.8099	0.3	12.8099	2.5
12.5409	18.656	13.2679	17.483	13.2602	17.5	13.2602	5	13.2602	0.02	13.2679	0.2	14.4671	5.9	214.53	29			-4	ColumnPosition Position2	13.2674	0.31	13.2674	2.5
12.9734	21.301	13.7254	17.498	13.7175	17.5	13.7175	5	13.7175	0.02	13.7254	0.2	14.966	5.9	217.03	30			-4	End Block	13.7249	0.3	13.7249	2.5
13.4058	23.767	14.1829	17.507	14.1747	17.5	14.1747	5	14.1747	0.03	14.1829	0.2	15.4649	5.9	219.53	31			-4	Block Column_Equilibration	14.1824	0.3	14.1824	2.5
13.8383	25.736	14.6404	17.505	14.632	17.5	14.632	5	14.632	0.04	14.6404	0.2	15.9637	5.8	222.03	32			-4	Base SameAsMain	14.6399	0.3	14.6399	2.5
14.2707	27.137	15.0979	17.518	15.0892	17.5	15.0892	5	15.0892	0.02	15.0979	0.2	16.4626	5.8	224.53	33			0	End Block	15.0974	0.31	15.0974	2.5
14.7031	28.073	15.5554	17.519	15.5465	17.5	15.5465	5	15.5465	0.03	15.5554	0.2	16.9615	5.8	227.03	34			0	Block AutoZero_UV	15.5549	0.3	15.5549	2.5
15.1356	28.786	16.013	17.545	16.0037	17.5	16.0037	5	16.0037	0.02	16.013	0.2	17.4603	5.8	229.53	35			0	Base SameAsMain	16.0124	0.3	16.0124	2.5
15.568	29.263	16.4705	17.536	16.461	17.5	16.461	5	16.461	0.03	16.4705	0.2	17.9592	5.8	232.03	36			0	Watch_Off UV	16.4699	0.3	16.4699	2.5
16.0005	29.59	16.928	17.555	16.9182	17.6	16.9182	5	16.9182	0.02	16.928	0.2	18.4581	5.7	234.53	37			0	AutozeroUV	16.9274	0.31	16.9274	2.5
16.4329	29.851	17.3855	17.56	17.3755	17.6	17.3755	5	17.3755	0.03	17.3855	0.2	18.9569	5.7	237.03	38			0	End Block	17.3849	0.3	17.3849	2.5
16.8654	30.049	17.843	17.557	17.8327	17.6	17.8327	5	17.8327	0.02	17.843	0.2	19.4558	5.7	239.53	39			0	Block Aut_PressureFlow_Regulation	17.8423	0.3	17.8423	2.5
17.2978	30.234	18.3005	17.545	18.29	17.5	18.29	5	18.29	0.04	18.3005	0.2	19.9547	5.7	242.03	40			0	Base Time {min}	18.2998	0.31	18.2998	2.5
17.7303	30.344	18.758	17.568	18.7472	17.6	18.7472	5	18.7472	0.02	18.758	0.2	20.4535	5.6	244.53	41			0	SystemPumpControlMode Normal , 0.000 MPa, 0.000 ml/min	18.7573	0.3	18.7573	2.5
18.1627	30.467	19.2156	17.582	19.2045	17.6	19.2045	5	19.2045	0.02	19.2156	0.2	20.9524	5.6	247.03	42			0	End Block	19.2148	0.31	19.2148	2.5
18.5952	30.553	19.6731	17.584	19.6617	17.6	19.6617	5	19.6617	0.04	19.6731	0.2	21.4513	5.6	249.53	43			0	Block Flowthrough_Fractionation	19.6723	0.3	19.6723	2.5
19.0276	30.651	20.1306	17.598	20.119	17.6	20.119	5	20.119	0.04	20.1306	0.2	21.9501	5.6	252.03	44			0	Base SameAsMain	20.1298	0.29	20.1298	2.5
19.46	30.695	20.5881	17.586	20.5762	17.6	20.5762	5	20.5762	0.03	20.5881	0.2	22.449	5.6	254.53	45			0	Fractionation_900 10.000 ml	20.5873	0.3	20.5873	2.5
19.8925	30.797	21.0456	17.591	21.0335	17.6	21.0335	5	21.0335	0.03	21.0456	0.2	22.9479	5.6	257.03	46			0	End Block	21.0448	0.3	21.0448	2.5
20.3249	30.832	21.5031	17.602	21.4907	17.6	21.4907	5	21.4907	0.03	21.5031	0.2	23.4467	5.5	259.53	47			0	Block Inject_All_Sample	21.5023	0.3	21.5023	2.5
20.7574	30.908	21.9606	17.605	21.948	17.6	21.948	5	21.948	0.02	21.9606	0.2	23.9456	5.5	262.03	48			0	Base Volume {ml}	21.9598	0.3	21.9598	2.5
21.1898	30.954	22.4181	17.615	22.4052	17.6	22.4052	5	22.4052	0.03	22.4181	0.2	24.4445	5.5	264.53	49			0	AirSensorP960 High_Sensitivity	22.4173	0.31	22.4173	2.5
21.6223	31.028	22.8757	17.604	22.8625	17.6	22.8625	5	22.8625	0.03	22.8757	0.2	24.9433	5.5	267.03	50			0	Stop_AirP960 Enabled	22.8748	0.29	22.8748	2.5
22.0547	31.058	23.3332	17.596	23.3197	17.6	23.3197	5	23.3197	0.02	23.3332	0.2	25.4422	5.5	269.53	51			0	Block Direct_Sample_Loading	23.3323	0.31	23.3323	2.5
22.4872	31.116	23.7907	17.582	23.777	17.6	23.777	5	23.777	0.03	23.7907	0.2	25.9411	5.5	272.03	52			0	Base Volume {ml}	23.7898	0.3	23.7898	2.5
22.9196	31.133	24.2482	17.603	24.2342	17.6	24.2342	5	24.2342	0.03	24.2482	0.2	26.4399	5.5	274.53	53			0	SystemPumpControlMode Normal , 0.000 MPa, 0.100 ml/min	24.2473	0.3	24.2473	2.5
23.3521	31.22	24.7057	17.609	24.6915	17.6	24.6915	5	24.6915	0.03	24.7057	0.2	26.9388	5.5	277.03	54			0	Flow 0.20 ml/min	24.7048	0.3	24.7048	2.5
23.7845	31.223	25.1632	17.61	25.1487	17.6	25.1487	5	25.1487	0.02	25.1632	0.2	27.4377	5.4	279.53	55			0	MethodBase_960 SamplePump	25.1623	0.3	25.1623	2.5
24.2169	31.316	25.6207	17.594	25.606	17.6	25.606	5	25.606	0.03	25.6207	0.2	27.9365	5.4	282.03	56			0	Block PressureReg_Sample_Pump	25.6198	0.3	25.6198	2.5
24.6494	31.314	26.0782	17.607	26.0632	17.6	26.0632	5	26.0632	0.02	26.0782	0.2	28.4354	5.4	284.53	57			0	Base Volume {ml}	26.0773	0.31	26.0773	2.5
25.0818	31.37	26.5358	17.595	26.5205	17.6	26.5205	5	26.5205	0.02	26.5358	0.2	28.9343	5.4	287.03	58			0	SamplePumpControlMode_960 Normal , 0.1 ml/min	26.5348	0.33	26.5348	2.5
25.5143	31.385	26.9933	17.599	26.9777	17.6	26.9777	5	26.9777	0.03	26.9933	0.2	29.4331	5.4	289.52	59			0	End Block	26.9923	0.3	26.9923	2.5
25.9467	31.44	27.4508	17.606	27.435	17.6	27.435	5	27.435	0.03	27.4508	0.2	29.932	5.4	292.02	60			0	Hold 12/14/2022, 5:20:26 PM W. Europe Standard Time (System)	27.4498	0.32	27.4498	2.5
26.3792	31.453	27.9083	17.588	27.8922	17.6	27.8922	5	27.8922	0.03	27.9083	0.2	30.4309	5.4	294.52	61			0	DirectLoad_960 2.5 ml/min, 20000.0 ml	27.9073	0.3	27.9073	2.5
26.8116	31.495	28.3658	17.585	28.3495	17.6	28.3495	5	28.3495	0.03	28.3658	0.2	30.9297	5.4	297.02	62			146.82	Stop_AirP960 1	28.3648	0.31	28.3648	2.5
27.2441	31.524	28.8233	17.593	28.8067	17.6	28.8067	5	28.8067	0.03	28.8233	0.2	31.4286	5.4	299.52	63			146.87	Continue 12/14/2022, 6:19:22 PM W. Europe Standard Time (System)	28.8223	0.31	28.8223	2.5
27.6765	31.562	29.2808	17.605	29.264	17.6	29.264	5	29.264	0.03	29.2808	0.2	31.9275	5.3	302.02	64			146.87	End Block	29.2797	0.3	29.2797	2.5
28.109	31.589	29.7384	17.583	29.7212	17.6	29.7212	5	29.7212	0.02	29.7384	0.2	32.4263	5.3	304.52	65			146.87	Stop_AirP960 Disabled	29.7372	0.32	29.7372	2.5
28.5414	31.625	30.1959	17.6	30.1785	17.6	30.1785	5	30.1785	0.02	30.1959	0.2	32.9252	5.3	307.02	66			146.87	End Block	30.1947	0.31	30.1947	2.5
28.9738	31.659	30.6534	17.599	30.6357	17.6	30.6357	5	30.6357	0.02	30.6534	0.2	33.4241	5.3	309.52	67			146.87	Block Reset_Sample_Pump	30.6522	0.31	30.6522	2.5
29.4063	31.677	31.1109	17.599	31.093	17.6	31.093	5	31.093	0.02	31.1109	0.2	33.9229	5.3	312.02	68			146.87	Base SameAsMain	31.1097	0.3	31.1097	2.5
29.8387	31.732	31.5684	17.607	31.5502	17.6	31.5502	5	31.5502	0.03	31.5684	0.2	34.4218	5.3	314.52	69			146.87	MethodBase_960 SystemPump	31.5672	0.33	31.5672	2.5
30.2712	31.718	32.0259	17.594	32.0075	17.6	32.0075	5	32.0075	0.03	32.0259	0.2	34.9207	5.3	317.02	70			146.87	SamplePumpControlMode_960 Normal , 0.1 ml/min	32.0247	0.3	32.0247	2.5
30.7036	31.754	32.4834	17.583	32.4647	17.6	32.4647	5	32.4647	0.03	32.4834	0.2	35.4195	5.3	319.52	71			146.87	End Block	32.4822	0.31	32.4822	2.5
31.1361	31.759	32.9409	17.589	32.922	17.6	32.922	5	32.922	0.03	32.9409	0.2	35.9184	5.2	322.02	72			146.87	Block Aut_PressureFlow_Regulation	32.9397	0.31	32.9397	2.5
31.5685	31.807	33.3985	17.594	33.3792	17.6	33.3792	5	33.3792	0.04	33.3985	0.2	36.4173	5.2	324.52	73			146.87	Base Time {min}	33.3972	0.3	33.3972	2.5
32.001	31.822	33.856	17.593	33.8365	17.6	33.8365	5	33.8365	0.02	33.856	0.2	36.9161	5.2	327.02	74			146.87	SystemPumpControlMode Normal , 0.000 MPa, 0.000 ml/min	33.8547	0.31	33.8547	2.5
32.4334	31.842	34.3135	17.578	34.2937	17.6	34.2937	5	34.2937	0.04	34.3135	0.2	37.415	5.2	329.52	75			146.87	End Block	34.3122	0.29	34.3122	2.5
32.8659	31.847	34.771	17.587	34.751	17.6	34.751	5	34.751	0.03	34.771	0.2	37.9139	5.2	332.02	76			146.87	Block Flow_Rate	34.7697	0.31	34.7697	2.5
33.2983	31.896	35.2285	17.595	35.2082	17.6	35.2082	5	35.2082	0.03	35.2285	0.2	38.4127	5.2	334.52	77			146.87	Base SameAsMain	35.2272	0.32	35.2272	2.5
33.7307	31.877	35.686	17.592	35.6655	17.6	35.6655	5	35.6655	0.03	35.686	0.2	38.9116	5.2	337.02	78			146.87	Flow 2.50 ml/min	35.6847	0.31	35.6847	2.5
34.1632	31.941	36.1435	17.577	36.1227	17.6	36.1227	5	36.1227	0.02	36.1435	0.2	39.4105	5.2	339.52	79			146.87	End Block	36.1422	0.3	36.1422	2.5
34.5956	31.931	36.6011	17.554	36.58	17.6	36.58	5	36.58	0.03	36.6011	0.2	39.9093	5.1	342.02	80			146.87	Block Wash_Out_Unbound_Sample	36.5997	0.32	36.5997	2.5
35.0281	31.995	37.0586	17.57	37.0372	17.6	37.0372	5	37.0372	0.04	37.0586	0.2	40.4082	5.1	344.52	81			146.87	Base SameAsMain	37.0572	0.31	37.0572	2.5
35.4605	31.998	37.5161	17.576	37.4945	17.6	37.4945	5	37.4945	0.03	37.5161	0.2	40.9071	5.1	347.02	82			162.87	End Block	37.5147	0.3	37.5147	2.5
35.893	32.059	37.9736	17.557	37.9517	17.6	37.9517	5	37.9517	0.03	37.9736	0.2	41.4059	5.1	349.52	83			162.87	Block Stop_Flowthrough_Fractionation	37.9722	0.32	37.9722	2.5
36.3254	32.037	38.4311	17.561	38.409	17.6	38.409	5	38.409	0.03	38.4311	0.2	41.9048	5.1	352.02	84			162.87	Base SameAsMain	38.4297	0.3	38.4297	2.5
36.7579	32.074	38.8886	17.55	38.8662	17.6	38.8662	5	38.8662	0.03	38.8886	0.2	42.4037	5.1	352.12	Waste			162.87	Fractionation_Stop_900	38.8872	0.32	38.8872	2.5
37.1903	32.111	39.3461	17.568	39.3235	17.6	39.3235	5	39.3235	0.03	39.3461	0.2	42.9025	5.1					162.87	Block Delay0p02min	39.3447	0.31	39.3447	2.5
37.6228	32.142	39.8036	17.567	39.7807	17.6	39.7807	5	39.7807	0.03	39.8036	0.2	43.4014	5.1					162.87	Base Time {min}	39.8022	0.34	39.8022	2.5
38.0552	32.119	40.2612	17.556	40.238	17.6	40.238	5	40.238	0.03	40.2612	0.2	43.9003	5.1					162.92	End Block	40.2597	0.31	40.2597	2.5
38.4876	32.153	40.7187	17.553	40.6952	17.6	40.6952	5	40.6952	0.03	40.7187	0.2	44.3991	5.1					162.92	End Block	40.7171	0.33	40.7171	2.5
38.9201	32.177	41.1762	17.56	41.1525	17.6	41.1525	5	41.1525	0.03	41.1762	0.2	44.898	5					162.92	Block Aut_PressureFlow_Reset	41.1746	0.32	41.1746	2.5
39.3525	32.194	41.6337	17.557	41.6097	17.6	41.6097	5	41.6097	0.03	41.6337	0.2	45.3969	5					162.92	Base SameAsMain	41.6321	0.31	41.6321	2.5
39.785	32.22	42.0912	17.546	42.067	17.5	42.067	5	42.067	0.03	42.0912	0.2	45.8957	5					162.92	SystemPumpControlMode Normal , 0.000 MPa, 0.100 ml/min	42.0896	0.31	42.0896	2.5
40.2174	32.198	42.5487	17.555	42.5242	17.6	42.5242	5	42.5242	0.03	42.5487	0.2	46.3946	5					162.92	Block Delay0p02min	42.5471	0.29	42.5471	2.5
40.6499	32.254	43.0062	17.564	42.9815	17.6	42.9815	5	42.9815	0.03	43.0062	0.2	46.8935	5					162.92	Base Time {min}	43.0046	0.33	43.0046	2.5
41.0823	32.229	43.4637	17.551	43.4387	17.6	43.4387	5	43.4387	0.03	43.4637	0.2	47.3923	5					162.97	End Block	43.4621	0.32	43.4621	2.5
41.5148	32.272	43.9213	17.548	43.896	17.5	43.896	5	43.896	0.03	43.9213	0.2	47.8912	5					162.97	End Block	43.9196	0.31	43.9196	2.5
41.9472	32.264	44.3788	17.546	44.3532	17.5	44.3532	5	44.3532	0.03	44.3788	0.2	48.3901	5					162.97	Block Flow_Rate	44.3771	0.32	44.3771	2.5
42.3797	32.309	44.8363	17.548	44.8105	17.5	44.8105	5	44.8105	0.03	44.8363	0.2	48.8889	5					162.97	Base SameAsMain	44.8346	0.32	44.8346	2.5
42.8121	32.334	45.2938	17.546	45.2677	17.5	45.2677	5	45.2677	0.04	45.2938	0.2	49.3878	4.9					162.97	Flow 2.50 ml/min	45.2921	0.3	45.2921	2.5
43.2445	32.36	45.7513	17.548	45.725	17.5	45.725	5	45.725	0.02	45.7513	0.2	49.8866	4.9					162.97	End Block	45.7496	0.31	45.7496	2.5
43.677	32.344	46.2088	17.55	46.1822	17.5	46.1822	5	46.1822	0.03	46.2088	0.2	50.3855	4.9					162.97	Block Fractionation_Segment_1	46.2071	0.32	46.2071	2.5
44.1094	32.383	46.6663	17.531	46.6395	17.5	46.6395	5	46.6395	0.03	46.6663	0.2	50.8844	4.9					162.97	Base SameAsMain	46.6646	0.31	46.6646	2.5
44.5419	32.396	47.1239	17.525	47.0967	17.5	47.0967	5	47.0967	0.02	47.1239	0.2	51.3832	4.9					162.97	Fractionation_900 0.000 ml	47.1221	0.32	47.1221	2.5
44.9743	32.448	47.5814	17.533	47.554	17.5	47.554	5	47.554	0.03	47.5814	0.2	51.8821	4.9					162.97	Peak_Fractionation_900 0.000 ml	47.5796	0.32	47.5796	2.5
45.4068	32.398	48.0389	17.527	48.0112	17.5	48.0112	5	48.0112	0.03	48.0389	0.2	52.381	4.9					162.97	End Block	48.0371	0.32	48.0371	2.5
45.8392	32.442	48.4964	17.515	48.4685	17.5	48.4685	5	48.4685	0.03	48.4964	0.2	52.8798	4.9					162.97	Block Gradient_Segment_1	48.4946	0.31	48.4946	2.5
46.2717	32.439	48.9539	17.519	48.9257	17.5	48.9257	5	48.9257	0.03	48.9539	0.2	53.3787	4.8					162.97	Base SameAsMain	48.9521	0.32	48.9521	2.5
46.7041	32.511	49.4114	17.526	49.383	17.5	49.383	5	49.383	0.02	49.4114	0.2	53.8776	4.8					162.97	Gradient 5.0 %B, 3.00 CV	49.4096	0.31	49.4096	2.5
47.1366	32.486	49.8689	17.524	49.8402	17.5	49.8402	5	49.8402	0.02	49.8689	0.2	54.3764	4.8					170.02	Pause 12/14/2022, 6:28:38 PM W. Europe Standard Time (Manual)	49.8671	0.32	49.8671	2.5
47.569	32.541	50.3264	17.498	50.2975	17.5	50.2975	5	50.2975	0.02	50.3264	0.2	54.8753	4.8					170.02	Continue 12/14/2022, 6:29:34 PM W. Europe Standard Time (Manual)	50.3246	0.31	50.3246	2.5
48.0014	32.514	50.784	17.521	50.7547	17.5	50.7547	5	50.7547	0.03	50.784	0.2	55.3742	4.8					186.97	Block Delay0p02min	50.7821	0.32	50.7821	2.5
48.4339	32.587	51.2415	17.506	51.212	17.5	51.212	5	51.212	0.02	51.2415	0.2	55.873	4.8					186.97	Base Time {min}	51.2396	0.31	51.2396	2.5
48.8663	32.578	51.699	17.498	51.6692	17.5	51.6692	5	51.6692	0.03	51.699	0.2	56.3719	4.8					187.02	End Block	51.6971	0.32	51.6971	2.5
49.2988	32.599	52.1565	17.5	52.1265	17.5	52.1265	5	52.1265	0.02	52.1565	0.2	56.8708	4.8					187.02	End Block	52.1546	0.32	52.1546	2.5
49.7312	32.621	52.614	17.503	52.5837	17.5	52.5837	5	52.5837	0.02	52.614	0.2	57.3696	4.8					187.02	Block Fractionation_Segment_2	52.612	0.32	52.612	2.5
50.1637	32.608	53.0715	17.494	53.041	17.5	53.041	5	53.041	0.02	53.0715	0.2	57.8685	4.7					187.02	Base SameAsMain	53.0695	0.32	53.0695	2.5
50.5961	32.632	53.529	17.496	53.4982	17.5	53.4982	5	53.4982	0.02	53.529	0.2	58.3674	4.7					187.02	Fractionation_900 2.500 ml	53.527	0.31	53.527	2.5
51.0286	32.644	53.9865	17.51	53.9555	17.5	53.9555	5	53.9555	0.02	53.9865	0.2	58.8662	4.7					187.02	Peak_Fractionation_900 0.000 ml	53.9845	0.33	53.9845	2.5
51.461	32.64	54.4441	17.5	54.4127	17.5	54.4127	5	54.4127	0.03	54.4441	0.2	59.3651	4.7					187.02	End Block	54.442	0.31	54.442	2.5
51.8934	32.644	54.9016	17.496	54.87	17.5	54.87	5	54.87	0.02	54.9016	0.2	59.864	4.7					187.02	Block Gradient_Segment_2	54.8995	0.32	54.8995	2.5
52.3259	32.681	55.3591	17.487	55.3272	17.5	55.3272	5	55.3272	0.04	55.3591	0.2	60.3628	4.7					187.02	Base SameAsMain	55.357	0.32	55.357	2.5
52.7583	32.671	55.8166	17.489	55.7845	17.5	55.7845	5	55.7845	0.03	55.8166	0.2	60.8617	4.7					187.02	Gradient 100.0 %B, 20.00 CV	55.8145	0.31	55.8145	2.5
53.1908	32.71	56.2741	17.492	56.2417	17.5	56.2417	5	56.2417	0.03	56.2741	0.2	61.3606	4.7					347.02	Block Delay0p02min	56.272	0.32	56.272	2.5
53.6232	32.695	56.7316	17.482	56.699	17.5	56.699	5	56.699	0.04	56.7316	0.2	61.8594	4.6					347.02	Base Time {min}	56.7295	0.31	56.7295	2.5
54.0557	32.734	57.1891	17.497	57.1562	17.5	57.1562	5	57.1562	0.03	57.1891	0.2	62.3583	4.6					347.07	End Block	57.187	0.31	57.187	2.5
54.4881	32.723	57.6467	17.471	57.6135	17.5	57.6135	5	57.6135	0.03	57.6467	0.2	62.8572	4.6					347.07	End Block	57.6445	0.31	57.6445	2.5
54.9206	32.754	58.1042	17.482	58.0707	17.5	58.0707	5	58.0707	0.03	58.1042	0.2	63.356	4.6					347.07	Block Gradient_Delay	58.102	0.31	58.102	2.5
55.353	32.737	58.5617	17.487	58.528	17.5	58.528	5	58.528	0.03	58.5617	0.2	63.8549	4.6					347.07	Base Volume {ml}	58.5595	0.32	58.5595	2.5
55.7855	32.772	59.0192	17.501	58.9852	17.5	58.9852	5	58.9852	0.02	59.0192	0.2	64.3538	4.6					352.07	End Block	59.017	0.31	59.017	2.5
56.2179	32.779	59.4767	17.48	59.4425	17.5	59.4425	5	59.4425	0.03	59.4767	0.2	64.8526	4.6					352.07	Block Fractionation_Stop	59.4745	0.32	59.4745	2.5
56.6503	32.809	59.9342	17.48	59.8997	17.5	59.8997	5	59.8997	0.04	59.9342	0.2	65.3515	4.6					352.07	Base SameAsMain	59.932	0.31	59.932	2.5
57.0828	32.797	60.3917	17.505	60.357	17.5	60.357	5	60.357	0.03	60.3917	0.2	65.8504	4.6					352.07	Fractionation_Stop_900	60.3895	0.32	60.3895	2.5
57.5152	32.858	60.8492	17.506	60.8142	17.5	60.8142	5	60.8142	0.03	60.8492	0.2	66.3492	4.6					352.07	Peak_FracStop_900	60.847	0.32	60.847	2.5
57.9477	32.83	61.3068	17.483	61.2715	17.5	61.2715	5	61.2715	0.03	61.3068	0.2	66.8481	4.6					352.07	End Block	61.3045	0.34	61.3045	2.5
58.3801	32.888	61.7643	17.471	61.7287	17.5	61.7287	5	61.7287	0.03	61.7643	0.2	67.347	4.5					352.07	Block Clean_after_Elution	61.762	0.32	61.762	2.5
58.8126	32.866	62.2218	17.463	62.186	17.5	62.186	5	62.186	0.03	62.2218	0.2	67.8458	4.5					352.07	Base SameAsMain	62.2195	0.31	62.2195	2.5
59.245	32.919	62.6793	17.487	62.6432	17.5	62.6432	5	62.6432	0.03	62.6793	0.2	68.3447	4.5					352.07	Gradient 100.0 %B, 0.00 CV	62.677	0.32	62.677	2.5
59.6775	32.876	63.1368	17.472	63.1005	17.5	63.1005	5	63.1005	0.03	63.1368	0.2	68.8436	4.5					392.07	End Block	63.1345	0.33	63.1345	2.5
60.1099	32.896	63.5943	17.485	63.5577	17.5	63.5577	5	63.5577	0.03	63.5943	0.2	69.3424	4.5							63.592	0.32	63.592	2.5
60.5424	32.933	64.0518	17.492	64.015	17.5	64.015	5	64.015	0.03	64.0518	0.2	69.8413	4.5							64.0494	0.31	64.0494	2.5
60.9748	32.929	64.5094	17.483	64.4722	17.5	64.4722	5	64.4722	0.03	64.5094	0.2	70.3402	4.5							64.5069	0.35	64.5069	2.5
61.4072	32.934	64.9669	17.491	64.9295	17.5	64.9295	5	64.9295	0.03	64.9669	0.2	70.839	4.5							64.9644	0.31	64.9644	2.5
61.8397	32.949	65.4244	17.482	65.3867	17.5	65.3867	5	65.3867	0.03	65.4244	0.2	71.3379	4.5							65.4219	0.35	65.4219	2.5
62.2721	32.977	65.8819	17.461	65.844	17.5	65.844	5	65.844	0.03	65.8819	0.2	71.8368	4.4							65.8794	0.32	65.8794	2.5
62.7046	32.981	66.3394	17.492	66.3012	17.5	66.3012	5	66.3012	0.04	66.3394	0.2	72.3356	4.4							66.3369	0.32	66.3369	2.5
63.137	33.015	66.7969	17.459	66.7585	17.5	66.7585	5	66.7585	0.02	66.7969	0.2	72.8345	4.4							66.7944	0.32	66.7944	2.5
63.5695	33.002	67.2544	17.465	67.2157	17.5	67.2157	5	67.2157	0.04	67.2544	0.2	73.3334	4.4							67.2519	0.31	67.2519	2.5
64.0019	33.045	67.7119	17.447	67.673	17.4	67.673	5	67.673	0.02	67.7119	0.2	73.8322	4.4							67.7094	0.32	67.7094	2.5
64.4344	33.028	68.1695	17.475	68.1302	17.5	68.1302	5	68.1302	0.03	68.1695	0.2	74.3311	4.4							68.1669	0.31	68.1669	2.5
64.8668	33.062	68.627	17.476	68.5875	17.5	68.5875	5	68.5875	0.02	68.627	0.2	74.83	4.4							68.6244	0.34	68.6244	2.5
65.2993	33.035	69.0845	17.442	69.0447	17.4	69.0447	5	69.0447	0.03	69.0845	0.2	75.3288	4.4							69.0819	0.32	69.0819	2.5
65.7317	33.088	69.542	17.459	69.502	17.5	69.502	5	69.502	0.03	69.542	0.2	75.8277	4.4							69.5394	0.33	69.5394	2.5
66.1641	33.079	69.9995	17.455	69.9592	17.5	69.9592	5	69.9592	0.02	69.9995	0.2	76.3266	4.4							69.9969	0.31	69.9969	2.5
66.5966	33.118	70.457	17.427	70.4165	17.4	70.4165	5	70.4165	0.04	70.457	0.2	76.8254	4.4							70.4544	0.32	70.4544	2.5
67.029	33.1	70.9145	17.467	70.8737	17.5	70.8737	5	70.8737	0.03	70.9145	0.2	77.3243	4.4							70.9119	0.32	70.9119	2.5
67.4615	33.139	71.372	17.45	71.331	17.4	71.331	5	71.331	0.04	71.372	0.2	77.8232	4.4							71.3694	0.3	71.3694	2.5
67.8939	33.133	71.8296	17.459	71.7882	17.5	71.7882	5	71.7882	0.03	71.8296	0.2	78.322	4.4							71.8269	0.33	71.8269	2.5
68.3264	33.177	72.2871	17.48	72.2455	17.5	72.2455	5	72.2455	0.02	72.2871	0.2	78.8209	4.4							72.2844	0.33	72.2844	2.5
68.7588	33.162	72.7446	17.483	72.7027	17.5	72.7027	5	72.7027	0.04	72.7446	0.2	79.3198	4.4							72.7419	0.32	72.7419	2.5
69.1913	33.205	73.2021	17.474	73.16	17.5	73.16	5	73.16	0.03	73.2021	0.2	79.8186	4.4							73.1994	0.31	73.1994	2.5
69.6237	33.183	73.6596	17.464	73.6172	17.5	73.6172	5	73.6172	0.03	73.6596	0.2	80.3175	4.4							73.6569	0.34	73.6569	2.5
70.0562	33.232	74.1171	17.455	74.0745	17.5	74.0745	5	74.0745	0.03	74.1171	0.2	80.8164	4.4							74.1144	0.31	74.1144	2.5
70.4886	33.214	74.5746	17.458	74.5317	17.5	74.5317	5	74.5317	0.03	74.5746	0.2	81.3152	4.4							74.5719	0.34	74.5719	2.5
70.921	33.246	75.0322	17.477	74.989	17.5	74.989	5	74.989	0.03	75.0322	0.2	81.8141	4.4							75.0294	0.33	75.0294	2.5
71.3535	33.262	75.4897	17.46	75.4462	17.5	75.4462	5	75.4462	0.03	75.4897	0.2	82.313	4.4							75.4869	0.31	75.4869	2.5
71.7859	33.287	75.9472	17.454	75.9035	17.5	75.9035	5	75.9035	0.02	75.9472	0.2	82.8118	4.4							75.9443	0.33	75.9443	2.5
72.2184	33.309	76.4047	17.455	76.3607	17.5	76.3607	5	76.3607	0.04	76.4047	0.2	83.3107	4.4							76.4018	0.31	76.4018	2.5
72.6508	33.326	76.8622	17.459	76.818	17.5	76.818	5	76.818	0.04	76.8622	0.2	83.8096	4.3							76.8593	0.32	76.8593	2.5
73.0833	33.334	77.3197	17.464	77.2752	17.5	77.2752	5	77.2752	0.03	77.3197	0.2	84.3084	4.3							77.3168	0.31	77.3168	2.5
73.5157	33.32	77.7772	17.471	77.7325	17.5	77.7325	5	77.7325	0.03	77.7772	0.2	84.8073	4.3							77.7743	0.35	77.7743	2.5
73.9482	33.337	78.2347	17.464	78.1897	17.5	78.1897	5	78.1897	0.03	78.2347	0.2	85.3062	4.3							78.2318	0.33	78.2318	2.5
74.3806	33.359	78.6923	17.483	78.647	17.5	78.647	5	78.647	0.03	78.6923	0.2	85.805	4.3							78.6893	0.32	78.6893	2.5
74.8131	33.374	79.1498	17.469	79.1042	17.5	79.1042	5	79.1042	0.03	79.1498	0.2	86.3039	4.3							79.1468	0.34	79.1468	2.5
75.2455	33.34	79.6073	17.469	79.5615	17.5	79.5615	5	79.5615	0.02	79.6073	0.2	86.8028	4.3							79.6043	0.31	79.6043	2.5
75.6779	33.38	80.0648	17.462	80.0187	17.5	80.0187	5	80.0187	0.03	80.0648	0.2	87.3016	4.3							80.0618	0.32	80.0618	2.5
76.1104	33.368	80.5223	17.481	80.476	17.5	80.476	5	80.476	0.03	80.5223	0.2	87.8005	4.3							80.5193	0.31	80.5193	2.5
76.5428	33.386	80.9798	17.467	80.9332	17.5	80.9332	5	80.9332	0.03	80.9798	0.2	88.2994	4.3							80.9768	0.32	80.9768	2.5
76.9753	33.417	81.4373	17.461	81.3905	17.5	81.3905	5	81.3905	0.03	81.4373	0.2	88.7982	4.3							81.4343	0.33	81.4343	2.5
77.4077	33.449	81.8948	17.463	81.8477	17.5	81.8477	5	81.8477	0.03	81.8948	0.2	89.2971	4.3							81.8918	0.32	81.8918	2.5
77.8402	33.438	82.3524	17.46	82.305	17.5	82.305	5	82.305	0.03	82.3524	0.2	89.796	4.3							82.3493	0.33	82.3493	2.5
78.2726	33.483	82.8099	17.443	82.7622	17.4	82.7622	5	82.7622	0.02	82.8099	0.2	90.2948	4.3							82.8068	0.33	82.8068	2.5
78.7051	33.462	83.2674	17.451	83.2195	17.5	83.2195	5	83.2195	0.03	83.2674	0.2	90.7937	4.3							83.2643	0.32	83.2643	2.5
79.1375	33.517	83.7249	17.452	83.6767	17.4	83.6767	5	83.6767	0.04	83.7249	0.2	91.2926	4.3							83.7218	0.32	83.7218	2.5
79.57	33.477	84.1824	17.451	84.134	17.5	84.134	5	84.134	0.04	84.1824	0.2	91.7914	4.3							84.1793	0.34	84.1793	2.5
80.0024	33.527	84.6399	17.462	84.5912	17.5	84.5912	5	84.5912	0.03	84.6399	0.2	92.2903	4.3							84.6368	0.32	84.6368	2.5
80.4348	33.52	85.0974	17.459	85.0485	17.5	85.0485	5	85.0485	0.04	85.0974	0.2	92.7892	4.2							85.0943	0.32	85.0943	2.5
80.8673	33.567	85.555	17.437	85.5057	17.4	85.5057	5	85.5057	0.02	85.555	0.2	93.288	4.2							85.5518	0.32	85.5518	2.5
81.2997	33.535	86.0125	17.446	85.963	17.4	85.963	5	85.963	0.04	86.0125	0.2	93.7869	4.2							86.0093	0.32	86.0093	2.5
81.7322	33.573	86.47	17.446	86.4202	17.4	86.4202	5	86.4202	0.03	86.47	0.2	94.2858	4.2							86.4668	0.34	86.4668	2.5
82.1646	33.567	86.9275	17.441	86.8775	17.4	86.8775	5	86.8775	0.04	86.9275	0.2	94.7846	4.2							86.9243	0.34	86.9243	2.5
82.5971	33.572	87.385	17.428	87.3347	17.4	87.3347	5	87.3347	0.03	87.385	0.2	95.2835	4.2							87.3817	0.32	87.3817	2.5
83.0295	33.566	87.8425	17.446	87.792	17.4	87.792	5	87.792	0.02	87.8425	0.2	95.7824	4.2							87.8392	0.33	87.8392	2.5
83.462	33.593	88.3	17.436	88.2492	17.4	88.2492	5	88.2492	0.02	88.3	0.2	96.2812	4.2							88.2967	0.33	88.2967	2.5
83.8944	33.585	88.7575	17.458	88.7065	17.5	88.7065	5	88.7065	0.04	88.7575	0.2	96.7801	4.2							88.7542	0.33	88.7542	2.5
84.3269	33.577	89.2151	17.46	89.1637	17.5	89.1637	5	89.1637	0.04	89.2151	0.2	97.279	4.2							89.2117	0.33	89.2117	2.5
84.7593	33.611	89.6726	17.439	89.621	17.4	89.621	5	89.621	0.03	89.6726	0.2	97.7778	4.2							89.6692	0.33	89.6692	2.5
85.1917	33.592	90.1301	17.447	90.0782	17.4	90.0782	5	90.0782	0.04	90.1301	0.2	98.2767	4.2							90.1267	0.33	90.1267	2.5
85.6242	33.627	90.5876	17.454	90.5355	17.5	90.5355	5	90.5355	0.03	90.5876	0.2	98.7756	4.2							90.5842	0.33	90.5842	2.5
86.0566	33.608	91.0451	17.439	90.9927	17.4	90.9927	5	90.9927	0.03	91.0451	0.2	99.2744	4.2							91.0417	0.34	91.0417	2.5
86.4891	33.632	91.5026	17.431	91.45	17.4	91.45	5	91.45	0.02	91.5026	0.2	99.7733	4.2							91.4992	0.32	91.4992	2.5
86.9215	33.639	91.9601	17.438	91.9072	17.4	91.9072	5	91.9072	0.03	91.9601	0.2	100.272	4.3							91.9567	0.33	91.9567	2.5
87.354	33.657	92.4177	17.433	92.3645	17.4	92.3645	5	92.3645	0.03	92.4177	0.2	100.771	4.3							92.4142	0.32	92.4142	2.5
87.7864	33.649	92.8752	17.445	92.8217	17.4	92.8217	5	92.8217	0.03	92.8752	0.2	101.27	4.3							92.8717	0.32	92.8717	2.5
88.2189	33.681	93.3327	17.445	93.279	17.4	93.279	5	93.279	0.03	93.3327	0.2	101.769	4.3							93.3292	0.33	93.3292	2.5
88.6513	33.693	93.7902	17.442	93.7362	17.4	93.7362	5	93.7362	0.03	93.7902	0.2	102.268	4.3							93.7867	0.31	93.7867	2.5
89.0838	33.715	94.2477	17.443	94.1935	17.4	94.1935	5	94.1935	0.04	94.2477	0.2	102.766	4.3							94.2442	0.33	94.2442	2.5
89.5162	33.68	94.7052	17.449	94.6507	17.4	94.6507	5	94.6507	0.03	94.7052	0.2	103.265	4.3							94.7017	0.32	94.7017	2.5
89.9486	33.725	95.1627	17.458	95.108	17.5	95.108	5	95.108	0.03	95.1627	0.2	103.764	4.3							95.1592	0.32	95.1592	2.5
90.3811	33.705	95.6202	17.456	95.5652	17.5	95.5652	5	95.5652	0.03	95.6202	0.2	104.263	4.3							95.6167	0.32	95.6167	2.5
90.8135	33.734	96.0778	17.465	96.0225	17.5	96.0225	5	96.0225	0.03	96.0778	0.2	104.762	4.4							96.0742	0.32	96.0742	2.5
91.246	33.739	96.5353	17.455	96.4797	17.5	96.4797	5	96.4797	0.03	96.5353	0.2	105.261	4.4							96.5317	0.32	96.5317	2.5
91.6784	33.772	96.9928	17.468	96.937	17.5	96.937	5	96.937	0.03	96.9928	0.2	105.76	4.4							96.9892	0.32	96.9892	2.5
92.1109	33.74	97.4503	17.479	97.3942	17.5	97.3942	5	97.3942	0.04	97.4503	0.2	106.259	4.4							97.4467	0.32	97.4467	2.5
92.5433	33.801	97.9078	17.482	97.8515	17.5	97.8515	5	97.8515	0.04	97.9078	0.2	106.757	4.4							97.9042	0.32	97.9042	2.5
92.9758	33.772	98.3653	17.498	98.3087	17.5	98.3087	5	98.3087	0.03	98.3653	0.2	107.256	4.4							98.3617	0.34	98.3617	2.5
93.4082	33.798	98.8228	17.496	98.766	17.5	98.766	5	98.766	0.04	98.8228	0.2	107.755	4.4							98.8191	0.32	98.8191	2.5
93.8407	33.793	99.2803	17.492	99.2232	17.5	99.2232	5	99.2232	0.04	99.2803	0.2	108.254	4.5							99.2766	0.34	99.2766	2.5
94.2731	33.816	99.7379	17.504	99.6805	17.5	99.6805	5	99.6805	0.03	99.7379	0.2	108.753	4.5							99.7341	0.32	99.7341	2.5
94.7055	33.809	100.195	17.515	100.138	17.5	100.138	5	100.138	0.04	100.195	0.2	109.252	4.5							100.192	0.36	100.192	2.5
95.138	33.824	100.653	17.522	100.595	17.5	100.595	5	100.595	0.03	100.653	0.2	109.751	4.5							100.649	0.32	100.649	2.5
95.5704	33.851	101.11	17.515	101.052	17.5	101.052	5	101.052	0.02	101.11	0.2	110.249	4.5							101.107	0.33	101.107	2.5
96.0029	33.852	101.568	17.53	101.509	17.5	101.509	5	101.509	0.03	101.568	0.2	110.748	4.5							101.564	0.32	101.564	2.5
96.4353	33.855	102.025	17.527	101.967	17.5	101.967	5	101.967	0.02	102.025	0.2	111.247	4.5							102.022	0.33	102.022	2.5
96.8678	33.875	102.483	17.528	102.424	17.5	102.424	5	102.424	0.02	102.483	0.2	111.746	4.5							102.479	0.34	102.479	2.5
97.3002	33.896	102.94	17.535	102.881	17.5	102.881	5	102.881	0.04	102.94	0.2	112.245	4.6							102.937	0.31	102.937	2.5
97.7327	33.894	103.398	17.551	103.338	17.6	103.338	5	103.338	0.03	103.398	0.2	112.744	4.6							103.394	0.35	103.394	2.5
98.1651	33.926	103.855	17.545	103.796	17.5	103.796	5	103.796	0.03	103.855	0.2	113.243	4.6							103.852	0.34	103.852	2.5
98.5976	33.917	104.313	17.544	104.253	17.5	104.253	5	104.253	0.03	104.313	0.2	113.742	4.6							104.309	0.33	104.309	2.5
99.03	33.952	104.771	17.54	104.71	17.5	104.71	5	104.71	0.03	104.771	0.2	114.24	4.6							104.767	0.31	104.767	2.5
99.4624	33.955	105.228	17.553	105.167	17.6	105.167	5	105.167	0.03	105.228	0.2	114.739	4.6							105.224	0.32	105.224	2.5
99.8949	33.994	105.686	17.565	105.625	17.6	105.625	5	105.625	0.02	105.686	0.2	115.238	4.6							105.682	0.33	105.682	2.5
100.327	33.97	106.143	17.555	106.082	17.6	106.082	5	106.082	0.02	106.143	0.2	115.737	4.6							106.139	0.31	106.139	2.5
100.76	34.019	106.601	17.558	106.539	17.6	106.539	5	106.539	0.04	106.601	0.2	116.236	4.6							106.597	0.33	106.597	2.5
101.192	34.025	107.058	17.567	106.996	17.6	106.996	5	106.996	0.03	107.058	0.2	116.735	4.7							107.054	0.33	107.054	2.5
101.625	34.057	107.516	17.577	107.454	17.6	107.454	5	107.454	0.03	107.516	0.2	117.234	4.7							107.512	0.33	107.512	2.5
102.057	34.055	107.973	17.572	107.911	17.6	107.911	5	107.911	0.04	107.973	0.2	117.732	4.7							107.969	0.33	107.969	2.5
102.49	34.118	108.431	17.568	108.368	17.6	108.368	5	108.368	0.04	108.431	0.2	118.231	4.7							108.427	0.31	108.427	2.5
102.922	34.103	108.888	17.573	108.825	17.6	108.825	5	108.825	0.03	108.888	0.2	118.73	4.7							108.884	0.33	108.884	2.5
103.354	34.161	109.346	17.58	109.283	17.6	109.283	5	109.283	0.02	109.346	0.2	119.229	4.7							109.342	0.31	109.342	2.5
103.787	34.136	109.803	17.567	109.74	17.6	109.74	5	109.74	0.03	109.803	0.2	119.728	4.8							109.799	0.33	109.799	2.5
104.219	34.189	110.261	17.57	110.197	17.6	110.197	5	110.197	0.03	110.261	0.2	120.227	4.8							110.257	0.32	110.257	2.5
104.652	34.167	110.718	17.563	110.654	17.6	110.654	5	110.654	0.04	110.718	0.2	120.726	4.8							110.714	0.34	110.714	2.5
105.084	34.218	111.176	17.564	111.112	17.6	111.112	5	111.112	0.03	111.176	0.2	121.225	4.8							111.172	0.31	111.172	2.5
105.517	34.219	111.633	17.569	111.569	17.6	111.569	5	111.569	0.03	111.633	0.2	121.723	4.8							111.629	0.34	111.629	2.5
105.949	34.218	112.091	17.559	112.026	17.6	112.026	5	112.026	0.03	112.091	0.2	122.222	4.8							112.087	0.32	112.087	2.5
106.382	34.254	112.548	17.567	112.483	17.6	112.483	5	112.483	0.03	112.548	0.2	122.721	4.9							112.544	0.33	112.544	2.5
106.814	34.258	113.006	17.557	112.941	17.6	112.941	5	112.941	0.04	113.006	0.2	123.22	4.9							113.002	0.33	113.002	2.5
107.246	34.284	113.463	17.562	113.398	17.6	113.398	5	113.398	0.04	113.463	0.2	123.719	4.9							113.459	0.31	113.459	2.5
107.679	34.299	113.921	17.567	113.855	17.6	113.855	5	113.855	0.03	113.921	0.2	124.218	4.9							113.917	0.32	113.917	2.5
108.111	34.313	114.378	17.575	114.312	17.6	114.312	5	114.312	0.03	114.378	0.2	124.717	4.9							114.374	0.32	114.374	2.5
108.544	34.31	114.836	17.56	114.77	17.6	114.77	5	114.77	0.02	114.836	0.2	125.215	4.9							114.832	0.35	114.832	2.5
108.976	34.339	115.293	17.566	115.227	17.6	115.227	5	115.227	0.02	115.293	0.2	125.714	4.9							115.289	0.32	115.289	2.5
109.409	34.32	115.751	17.565	115.684	17.6	115.684	5	115.684	0.03	115.751	0.2	126.213	4.9							115.747	0.33	115.747	2.5
109.841	34.347	116.208	17.573	116.141	17.6	116.141	5	116.141	0.02	116.208	0.2	126.712	4.9							116.204	0.31	116.204	2.5
110.274	34.381	116.666	17.59	116.599	17.6	116.599	5	116.599	0.03	116.666	0.2	127.211	4.9							116.661	0.32	116.661	2.5
110.706	34.382	117.123	17.6	117.056	17.6	117.056	5	117.056	0.03	117.123	0.2	127.71	4.9							117.119	0.32	117.119	2.5
111.138	34.363	117.581	17.612	117.513	17.6	117.513	5	117.513	0.04	117.581	0.2	128.209	5							117.576	0.32	117.576	2.5
111.571	34.418	118.038	17.613	117.97	17.6	117.97	5	117.97	0.02	118.038	0.2	128.708	5							118.034	0.32	118.034	2.5
112.003	34.405	118.496	17.63	118.428	17.6	118.428	5	118.428	0.03	118.496	0.2	129.206	5							118.491	0.31	118.491	2.5
112.436	34.453	118.953	17.625	118.885	17.6	118.885	5	118.885	0.03	118.953	0.2	129.705	5							118.949	0.32	118.949	2.5
112.868	34.412	119.411	17.629	119.342	17.6	119.342	5	119.342	0.04	119.411	0.2	130.204	5							119.406	0.31	119.406	2.5
113.301	34.464	119.868	17.621	119.799	17.6	119.799	5	119.799	0.04	119.868	0.2	130.703	5							119.864	0.33	119.864	2.5
113.733	34.425	120.326	17.634	120.257	17.6	120.257	5	120.257	0.04	120.326	0.2	131.202	5							120.321	0.32	120.321	2.5
114.166	34.464	120.783	17.625	120.714	17.6	120.714	5	120.714	0.03	120.783	0.2	131.701	5							120.779	0.32	120.779	2.5
114.598	34.432	121.241	17.621	121.171	17.6	121.171	5	121.171	0.04	121.241	0.2	132.2	5							121.236	0.32	121.236	2.5
115.03	34.508	121.698	17.618	121.628	17.6	121.628	5	121.628	0.03	121.698	0.2	132.698	5							121.694	0.32	121.694	2.5
115.463	34.467	122.156	17.623	122.086	17.6	122.086	5	122.086	0.02	122.156	0.2	133.197	5							122.151	0.32	122.151	2.5
115.895	34.505	122.614	17.622	122.543	17.6	122.543	5	122.543	0.03	122.614	0.2	133.696	5							122.609	0.31	122.609	2.5
116.328	34.509	123.071	17.615	123	17.6	123	5	123	0.03	123.071	0.2	134.195	5							123.066	0.32	123.066	2.5
116.76	34.522	123.529	17.627	123.457	17.6	123.457	5	123.457	0.03	123.529	0.2	134.694	5							123.524	0.33	123.524	2.5
117.193	34.523	123.986	17.619	123.915	17.6	123.915	5	123.915	0.02	123.986	0.2	135.193	5							123.981	0.34	123.981	2.5
117.625	34.536	124.444	17.606	124.372	17.6	124.372	5	124.372	0.03	124.444	0.2	135.692	5							124.439	0.32	124.439	2.5
118.058	34.546	124.901	17.606	124.829	17.6	124.829	5	124.829	0.02	124.901	0.2	136.191	5							124.896	0.32	124.896	2.5
118.49	34.545	125.359	17.608	125.286	17.6	125.286	5	125.286	0.04	125.359	0.2	136.689	5							125.354	0.3	125.354	2.5
118.922	34.547	125.816	17.617	125.744	17.6	125.744	5	125.744	0.03	125.816	0.2	137.188	5							125.811	0.32	125.811	2.5
119.355	34.542	126.274	17.598	126.201	17.6	126.201	5	126.201	0.04	126.274	0.2	137.687	5							126.269	0.32	126.269	2.5
119.787	34.564	126.731	17.601	126.658	17.6	126.658	5	126.658	0.04	126.731	0.2	138.186	5							126.726	0.31	126.726	2.5
120.22	34.544	127.189	17.617	127.115	17.6	127.115	5	127.115	0.03	127.189	0.2	138.685	5							127.184	0.33	127.184	2.5
120.652	34.587	127.646	17.617	127.573	17.6	127.573	5	127.573	0.03	127.646	0.2	139.184	5							127.641	0.34	127.641	2.5
121.085	34.567	128.104	17.614	128.03	17.6	128.03	5	128.03	0.02	128.104	0.2	139.683	5							128.099	0.33	128.099	2.5
121.517	34.601	128.561	17.607	128.487	17.6	128.487	5	128.487	0.03	128.561	0.2	140.181	4.9							128.556	0.32	128.556	2.5
121.95	34.589	129.019	17.606	128.944	17.6	128.944	5	128.944	0.03	129.019	0.2	140.68	4.9							129.014	0.33	129.014	2.5
122.382	34.654	129.476	17.601	129.402	17.6	129.402	5	129.402	0.03	129.476	0.2	141.179	4.9							129.471	0.3	129.471	2.5
122.814	34.641	129.934	17.602	129.859	17.6	129.859	5	129.859	0.03	129.934	0.2	141.678	4.9							129.929	0.32	129.929	2.5
123.247	34.669	130.391	17.596	130.316	17.6	130.316	5	130.316	0.03	130.391	0.2	142.177	4.9							130.386	0.32	130.386	2.5
123.679	34.663	130.849	17.582	130.773	17.6	130.773	5	130.773	0.03	130.849	0.2	142.676	4.9							130.844	0.31	130.844	2.5
124.112	34.71	131.306	17.585	131.231	17.6	131.231	5	131.231	0.04	131.306	0.2	143.175	4.9							131.301	0.33	131.301	2.5
124.544	34.667	131.764	17.593	131.688	17.6	131.688	5	131.688	0.03	131.764	0.2	143.674	4.9							131.759	0.32	131.759	2.5
124.977	34.699	132.221	17.593	132.145	17.6	132.145	5	132.145	0.03	132.221	0.2	144.172	4.9							132.216	0.31	132.216	2.5
125.409	34.708	132.679	17.581	132.602	17.6	132.602	5	132.602	0.03	132.679	0.2	144.671	4.9							132.674	0.32	132.674	2.5
125.842	34.77	133.136	17.587	133.06	17.6	133.06	5	133.06	0.03	133.136	0.2	145.17	4.9							133.131	0.32	133.131	2.5
126.274	34.724	133.594	17.597	133.517	17.6	133.517	5	133.517	0.03	133.594	0.2	145.669	4.9							133.589	0.32	133.589	2.5
126.707	34.746	134.051	17.581	133.974	17.6	133.974	5	133.974	0.04	134.051	0.2	146.168	4.9							134.046	0.33	134.046	2.5
127.139	34.753	134.509	17.59	134.431	17.6	134.431	5	134.431	0.03	134.509	0.2	146.667	4.9							134.504	0.31	134.504	2.5
127.571	34.773	134.966	17.592	134.889	17.6	134.889	5	134.889	0.03	134.966	0.2	147.166	4.9							134.961	0.31	134.961	2.5
128.004	34.755	135.424	17.591	135.346	17.6	135.346	5	135.346	0.03	135.424	0.2	147.664	4.9							135.419	0.32	135.419	2.5
128.436	34.74	135.881	17.596	135.803	17.6	135.803	5	135.803	0.04	135.881	0.2	148.163	4.9							135.876	0.31	135.876	2.5
128.869	34.761	136.339	17.58	136.26	17.6	136.26	5	136.26	0.04	136.339	0.2	148.662	4.9							136.334	0.33	136.334	2.5
129.301	34.756	136.796	17.572	136.718	17.6	136.718	5	136.718	0.02	136.796	0.2	149.161	4.9							136.791	0.32	136.791	2.5
129.734	34.744	137.254	17.575	137.175	17.6	137.175	5	137.175	0.04	137.254	0.2	149.66	4.9							137.249	0.35	137.249	2.5
130.166	34.725	137.711	17.571	137.632	17.6	137.632	5	137.632	0.02	137.711	0.2	150.159	4.8							137.706	0.32	137.706	2.5
130.599	34.75	138.169	17.558	138.089	17.6	138.089	5	138.089	0.04	138.169	0.2	150.658	4.8							138.164	0.35	138.164	2.5
131.031	34.719	138.626	17.569	138.547	17.6	138.547	5	138.547	0.02	138.626	0.2	151.157	4.8							138.621	0.32	138.621	2.5
131.463	34.762	139.084	17.565	139.004	17.6	139.004	5	139.004	0.02	139.084	0.2	151.655	4.8							139.079	0.32	139.079	2.5
131.896	34.725	139.542	17.566	139.461	17.6	139.461	5	139.461	0.02	139.542	0.2	152.154	4.8							139.536	0.34	139.536	2.5
132.328	34.745	139.999	17.551	139.918	17.6	139.918	5	139.918	0.02	139.999	0.2	152.653	4.8							139.994	0.31	139.994	2.5
132.761	34.725	140.457	17.572	140.376	17.6	140.376	5	140.376	0.03	140.457	0.2	153.152	4.8							140.451	0.35	140.451	2.5
133.193	34.751	140.914	17.552	140.833	17.6	140.833	5	140.833	0.03	140.914	0.2	153.651	4.8							140.909	0.32	140.909	2.5
133.626	34.747	141.372	17.547	141.29	17.5	141.29	5	141.29	0.02	141.372	0.2	154.15	4.8							141.366	0.34	141.366	2.5
134.058	34.785	141.829	17.55	141.747	17.5	141.747	5	141.747	0.02	141.829	0.2	154.649	4.7							141.824	0.33	141.824	2.5
134.491	34.739	142.287	17.559	142.205	17.6	142.205	5	142.205	0.04	142.287	0.2	155.147	4.7							142.281	0.34	142.281	2.5
134.923	34.781	142.744	17.552	142.662	17.6	142.662	5	142.662	0.03	142.744	0.2	155.646	4.7							142.739	0.32	142.739	2.5
135.355	34.72	143.202	17.563	143.119	17.6	143.119	5	143.119	0.03	143.202	0.2	156.145	4.7							143.196	0.33	143.196	2.5
135.788	34.78	143.659	17.552	143.576	17.6	143.576	5	143.576	0.03	143.659	0.2	156.644	4.7							143.654	0.33	143.654	2.5
136.22	34.727	144.117	17.534	144.034	17.5	144.034	5	144.034	0.02	144.117	0.2	157.143	4.7							144.111	0.32	144.111	2.5
136.653	34.789	144.574	17.532	144.491	17.5	144.491	5	144.491	0.03	144.574	0.2	157.642	4.7							144.569	0.34	144.569	2.5
137.085	34.741	145.032	17.543	144.948	17.5	144.948	5	144.948	0.02	145.032	0.2	158.141	4.7							145.026	0.31	145.026	2.5
137.518	34.781	145.489	17.537	145.405	17.5	145.405	5	145.405	0.02	145.489	0.2	158.64	4.7							145.484	0.33	145.484	2.5
137.95	34.758	145.947	17.548	145.863	17.5	145.863	5	145.863	0.03	145.947	0.2	159.138	4.7							145.941	0.33	145.941	2.5
138.383	34.779	146.404	17.535	146.32	17.5	146.32	5	146.32	0.02	146.404	0.2	159.637	4.7							146.399	0.3	146.399	2.5
138.815	34.766	146.862	17.558	146.777	17.5	146.777	5	146.777	0.03	146.862	0.2	160.136	4.7							146.856	0.23	146.856	1.3
139.247	34.799	147.319	17.546	147.234	17.6	147.234	5	147.234	0.38	147.319	2.5	160.635	4.7							147.314	0.01	147.314	0
139.68	34.82	147.777	17.505	147.692	17.5	147.692	5	147.692	0.37	147.777	2.5	161.134	4.7							147.771	0.01	147.771	0
140.112	34.802	148.234	17.502	148.149	17.5	148.149	5	148.149	0.37	148.234	2.5	161.633	4.7							148.229	0.01	148.229	0
140.545	34.809	148.692	17.49	148.606	17.5	148.606	5	148.606	0.38	148.692	2.5	162.132	4.7							148.686	0.01	148.686	0
140.977	34.845	149.149	17.491	149.063	17.5	149.063	5	149.063	0.37	149.149	2.5	162.63	4.7							149.144	0.01	149.144	0
141.41	34.853	149.607	17.492	149.521	17.5	149.521	5	149.521	0.37	149.607	2.5	163.129	4.7							149.601	0.01	149.601	0
141.842	34.835	150.064	17.482	149.978	17.5	149.978	5	149.978	0.37	150.064	2.5	163.628	4.7							150.059	0.01	150.059	0
142.275	34.853	150.522	17.482	150.435	17.5	150.435	5	150.435	0.37	150.522	2.5	164.127	4.7							150.516	0.01	150.516	0
142.707	34.836	150.979	17.47	150.892	17.5	150.892	5	150.892	0.38	150.979	2.5	164.626	4.7							150.974	0.01	150.974	0
143.139	34.893	151.437	17.467	151.35	17.5	151.35	5	151.35	0.37	151.437	2.5	165.125	4.7							151.431	0.01	151.431	0
143.572	34.879	151.894	17.434	151.807	17.4	151.807	5	151.807	0.38	151.894	2.5	165.624	4.7							151.889	0.01	151.889	0
144.004	34.923	152.352	17.298	152.264	17.3	152.264	5	152.264	0.38	152.352	2.5	166.123	4.7							152.346	0.01	152.346	0
144.437	34.926	152.809	16.345	152.721	16.6	152.721	5	152.721	0.38	152.809	2.5	166.621	4.7							152.804	0.01	152.804	0
144.869	34.955	153.267	12.581	153.179	13.2	153.179	5	153.179	0.38	153.267	2.5	167.12	4.7							153.261	0.01	153.261	0
145.302	34.97	153.724	9.376	153.636	9.7	153.636	5	153.636	0.38	153.724	2.5	167.619	4.7							153.719	0.01	153.719	0
145.734	35.021	154.182	8.461	154.093	8.5	154.093	5	154.093	0.37	154.182	2.5	168.118	4.7							154.176	0.01	154.176	0
146.167	35.041	154.639	8.177	154.55	8.2	154.55	5	154.55	0.37	154.639	2.5	168.617	4.7							154.634	0.01	154.634	0
146.599	35.116	155.097	8.03	155.008	8	155.008	5	155.008	0.38	155.097	2.5	169.116	4.7							155.091	0.01	155.091	0
147.031	35.023	155.554	7.96	155.465	8	155.465	5	155.465	0.38	155.554	2.5	169.615	4.6							155.549	0.01	155.549	0
147.464	36.995	156.012	7.908	155.922	7.9	155.922	5	155.922	0.38	156.012	2.5	170.113	5							156.006	0.01	156.006	0
147.896	36.675	156.469	7.913	156.379	7.9	156.379	5	156.379	0.38	156.469	2.5	170.612	5.1							156.464	0.01	156.464	0
148.329	36.571	156.927	7.933	156.837	7.9	156.837	5	156.837	0.38	156.927	2.5	171.111	5.1							156.921	0.01	156.921	0
148.761	37.042	157.385	7.924	157.294	7.9	157.294	5	157.294	0.38	157.385	2.5	171.61	5.1							157.379	0.01	157.379	0
149.194	36.9	157.842	7.962	157.751	8	157.751	5	157.751	0.37	157.842	2.5	172.109	5.1							157.836	0.01	157.836	0
149.626	36.571	158.3	7.947	158.208	8	158.208	5	158.208	0.37	158.3	2.5	172.608	5							158.294	0.01	158.294	0
150.059	35.907	158.757	7.919	158.666	7.9	158.666	5	158.666	0.38	158.757	2.5	173.107	5							158.751	0.01	158.751	0
150.491	34.432	159.215	7.923	159.123	7.9	159.123	5	159.123	0.37	159.215	2.5	173.606	5							159.209	0.01	159.209	0
150.923	32.949	159.672	7.894	159.58	7.9	159.58	5	159.58	0.38	159.672	2.5	174.104	5							159.666	0	159.666	0
151.356	31.488	160.13	7.898	160.037	7.9	160.037	5	160.037	0.38	160.13	2.5	174.603	5							160.124	0.01	160.124	0
151.788	29.869	160.587	7.884	160.495	7.9	160.495	5	160.495	0.37	160.587	2.5	175.102	5							160.581	0.01	160.581	0
152.221	27.597	161.045	7.843	160.952	7.8	160.952	5	160.952	0.38	161.045	2.5	175.601	4.9							161.039	0.01	161.039	0
152.653	23.304	161.502	7.858	161.409	7.9	161.409	5	161.409	0.38	161.502	2.5	176.1	4.9							161.496	0.01	161.496	0
153.086	17.216	161.96	7.849	161.866	7.9	161.866	5	161.866	0.37	161.96	2.5	176.599	4.9							161.954	0.01	161.954	0
153.518	12.471	162.417	7.849	162.324	7.8	162.324	5	162.324	0.38	162.417	2.5	177.098	4.9							162.411	0	162.411	0
153.951	10.296	162.875	7.886	162.781	7.9	162.781	5	162.781	0.37	162.875	2.5	177.596	4.9							162.869	0.01	162.869	0
154.383	9.169	163.332	7.893	163.238	7.9	163.238	5	163.238	0.37	163.332	2.5	178.095	4.9							163.326	0.01	163.326	0
154.815	8.364	163.79	7.879	163.695	7.9	163.695	5	163.695	0.37	163.79	2.5	178.594	4.8							163.784	0.01	163.784	0
155.248	7.935	164.247	7.79	164.153	7.8	164.153	5	164.153	0.37	164.247	2.5	179.093	4.8							164.241	0.01	164.241	0
155.68	7.884	164.705	7.772	164.61	7.8	164.61	5	164.61	0.37	164.705	2.5	179.592	4.8							164.699	0.01	164.699	0
156.113	7.969	165.162	7.838	165.067	7.8	165.067	5	165.067	0.37	165.162	2.5	180.091	4.8							165.156	0.01	165.156	0
156.545	8.057	165.62	7.875	165.524	7.9	165.524	5	165.524	0.38	165.62	2.5	180.59	4.8							165.614	0.01	165.614	0
156.978	8.08	166.077	7.876	165.982	7.9	165.982	5	165.982	0.37	166.077	2.5	181.089	4.8							166.071	0.01	166.071	0
157.41	8.366	166.535	7.894	166.439	7.9	166.439	5	166.439	0.37	166.535	2.5	181.587	4.8							166.529	0.01	166.529	0
157.843	8.567	166.992	7.859	166.896	7.9	166.896	5	166.896	0.37	166.992	2.5	182.086	4.8							166.986	0.01	166.986	0
158.275	8.549	167.45	7.852	167.353	7.8	167.353	5	167.353	0.37	167.45	2.5	182.585	4.8							167.444	0.01	167.444	0
158.707	8.843	167.907	7.855	167.811	7.9	167.811	5	167.811	0.37	167.907	2.5	183.084	4.8							167.901	0.01	167.901	0
159.14	9.291	168.365	7.83	168.268	7.8	168.268	5	168.268	0.37	168.365	2.5	183.583	4.8							168.359	0.01	168.359	0
159.572	8.659	168.822	7.845	168.725	7.8	168.725	5	168.725	0.37	168.822	2.5	184.082	4.8							168.816	0.01	168.816	0
160.005	8.052	169.28	7.838	169.182	7.8	169.182	5	169.182	0.37	169.28	2.5	184.581	4.8							169.274	0.01	169.274	0
160.437	7.496	169.737	7.816	169.64	7.8	169.64	5	169.64	0.37	169.737	2.5	185.079	4.7							169.731	0.01	169.731	0
160.87	7.034	170.195	7.951	170.097	8	170.097	5	170.097	0.37	170.195	2.5	185.578	4.7							170.189	0.01	170.189	0
161.302	6.551	170.652	7.855	170.554	7.9	170.554	5	170.554	0.37	170.652	2.5	186.077	4.7							170.646	0.01	170.646	0
161.735	5.978	171.11	7.871	171.011	7.9	171.011	5	171.011	0.37	171.11	2.5	186.576	4.7							171.104	0.01	171.104	0
162.167	5.397	171.567	7.887	171.469	7.9	171.469	5	171.469	0.37	171.567	2.5	187.075	4.7							171.561	0.01	171.561	0
162.599	4.811	172.025	7.874	171.926	7.9	171.926	5	171.926	0.37	172.025	2.5	187.574	4.7							172.019	0.01	172.019	0
163.032	4.239	172.482	7.895	172.383	7.9	172.383	5	172.383	0.37	172.482	2.5	188.073	4.7							172.476	0.01	172.476	0
163.464	3.731	172.94	7.895	172.84	7.9	172.84	5	172.84	0.37	172.94	2.5	188.572	4.7							172.934	0.01	172.934	0
163.897	3.2	173.397	7.894	173.298	7.9	173.298	5	173.298	0.37	173.397	2.5	189.07	4.7							173.391	0.01	173.391	0
164.329	2.731	173.855	7.852	173.755	7.9	173.755	5	173.755	0.37	173.855	2.5	189.569	4.7							173.849	0.01	173.849	0
164.762	2.34	174.313	7.789	174.212	7.8	174.212	5	174.212	0.37	174.313	2.5	190.068	4.7							174.306	0.01	174.306	0
165.194	2.005	174.77	7.797	174.669	7.8	174.669	5	174.669	0.37	174.77	2.5	190.567	4.7							174.763	0.01	174.763	0
165.627	1.686	175.228	7.828	175.127	7.8	175.127	5	175.127	0.37	175.228	2.5	191.066	4.7							175.221	0.01	175.221	0
166.059	1.4	175.685	7.83	175.584	7.8	175.584	5	175.584	0.37	175.685	2.5	191.565	4.7							175.678	0.01	175.678	0
166.491	1.171	176.143	7.915	176.041	7.9	176.041	5	176.041	0.37	176.143	2.5	192.064	4.7							176.136	0.01	176.136	0
166.924	0.958	176.6	8.017	176.498	8	176.498	5	176.498	0.37	176.6	2.5	192.562	4.7							176.593	0.01	176.593	0
167.356	1.004	177.058	7.794	176.956	7.9	176.956	5	176.956	0.54	177.058	2.5	193.061	4.7							177.051	0.01	177.051	0
167.789	0.659	177.515	7.683	177.413	7.7	177.413	5	177.413	0.37	177.515	2.5	193.56	4.7							177.508	0.01	177.508	0
168.221	0.516	177.973	7.699	177.87	7.7	177.87	5	177.87	0.37	177.973	2.5	194.059	4.7							177.966	0.01	177.966	0
168.654	0.416	178.43	7.757	178.327	7.7	178.327	5	178.327	0.37	178.43	2.5	194.558	4.7							178.423	0.01	178.423	0
169.086	0.383	178.888	7.822	178.785	7.8	178.785	5	178.785	0.37	178.888	2.5	195.057	4.7							178.881	0.01	178.881	0
169.519	0.234	179.345	7.832	179.242	7.8	179.242	5	179.242	0.37	179.345	2.5	195.556	4.7							179.338	0.01	179.338	0
169.951	0.117	179.803	7.868	179.699	7.9	179.699	5	179.699	0.37	179.803	2.5	196.055	4.7							179.796	0.01	179.796	0
170.383	5.214	180.26	7.87	180.156	7.9	180.156	5	180.156	0.37	180.26	2.5	196.553	4.6							180.253	0.01	180.253	0
170.816	2.515	180.718	7.859	180.614	7.9	180.614	5	180.614	0.37	180.718	2.5	197.052	4.6							180.711	0.01	180.711	0
171.248	2.103	181.175	7.893	181.071	7.9	181.071	5	181.071	0.37	181.175	2.5	197.551	4.6							181.168	0.01	181.168	0
171.681	3.032	181.633	7.887	181.528	7.9	181.528	5	181.528	0.37	181.633	2.5	198.05	4.6							181.626	0.01	181.626	0
172.113	2.364	182.09	7.885	181.985	7.9	181.985	5	181.985	0.37	182.09	2.5	198.549	4.6							182.083	0.01	182.083	0
172.546	1.557	182.548	7.885	182.443	7.9	182.443	5	182.443	0.37	182.548	2.5	199.048	4.6							182.541	0.01	182.541	0
172.978	0.198	183.005	7.859	182.9	7.9	182.9	5	182.9	0.36	183.005	2.5	199.547	4.6							182.998	0.01	182.998	0
173.411	-0.107	183.463	7.836	183.357	7.8	183.357	5	183.357	0.37	183.463	2.5	200.045	4.6							183.456	0.01	183.456	0
173.843	-0.207	183.92	7.725	183.814	7.7	183.814	5	183.814	0.37	183.92	2.5	200.544	4.6							183.913	0.01	183.913	0
174.276	-0.281	184.378	7.685	184.272	7.7	184.272	5	184.272	0.37	184.378	2.5	201.043	4.6							184.371	0.01	184.371	0
174.708	-0.342	184.835	7.741	184.729	7.7	184.729	5	184.729	0.38	184.835	2.5	201.542	4.6							184.828	0.01	184.828	0
175.14	-0.389	185.293	7.751	185.186	7.8	185.186	5	185.186	0.37	185.293	2.5	202.041	4.6							185.286	0.01	185.286	0
175.573	-0.416	185.75	7.767	185.643	7.8	185.643	5	185.643	0.36	185.75	2.5	202.54	4.6							185.743	0.01	185.743	0
176.005	-0.457	186.208	7.808	186.101	7.8	186.101	5	186.101	0.37	186.208	2.5	203.039	4.6							186.201	0.01	186.201	0
176.438	-0.485	186.665	7.819	186.558	7.8	186.558	5	186.558	0.37	186.665	2.5	203.538	4.6							186.658	0.01	186.658	0
176.87	-0.505	187.123	7.856	187.015	7.8	187.015	5	187.015	0.37	187.123	2.5	204.036	4.6							187.116	0.01	187.116	0
177.303	0.006	187.58	7.867	187.472	7.9	187.472	5.2	187.472	0.37	187.58	2.5	204.535	4.6							187.573	0.01	187.573	0
177.735	-0.26	188.038	7.827	187.93	7.8	187.93	5.5	187.93	0.37	188.038	2.5	205.034	4.6							188.031	0	188.031	0
178.168	-0.262	188.495	7.855	188.387	7.9	188.387	5.8	188.387	0.37	188.495	2.5	205.533	4.6							188.488	0	188.488	0
178.6	0.08	188.953	7.859	188.844	7.9	188.844	6	188.844	0.37	188.953	2.5	206.032	4.6							188.946	0.01	188.946	0
179.032	0.01	189.41	7.866	189.301	7.9	189.301	6.3	189.301	0.37	189.41	2.5	206.531	4.6							189.403	0	189.403	0
179.465	-0.276	189.868	7.885	189.759	7.9	189.759	6.6	189.759	0.37	189.868	2.5	207.03	4.6							189.861	0.01	189.861	0
179.897	-0.537	190.325	7.849	190.216	7.9	190.216	6.9	190.216	0.37	190.325	2.5	207.528	4.6							190.318	0.01	190.318	0
180.33	-0.588	190.783	7.844	190.673	7.8	190.673	7.1	190.673	0.37	190.783	2.5	208.027	4.6							190.776	0.01	190.776	0
180.762	-0.612	191.24	7.837	191.13	7.8	191.13	7.4	191.13	0.37	191.24	2.5	208.526	4.6							191.233	0.01	191.233	0
181.195	-0.638	191.698	7.799	191.588	7.8	191.588	7.7	191.588	0.37	191.698	2.5	209.025	4.6							191.691	0.01	191.691	0
181.627	-0.654	192.156	7.808	192.045	7.8	192.045	7.9	192.045	0.37	192.156	2.5	209.524	4.6							192.148	0.01	192.148	0
182.06	-0.668	192.613	7.786	192.502	7.8	192.502	8.2	192.502	0.38	192.613	2.5	210.023	4.6							192.606	0.01	192.606	0
182.492	-0.675	193.071	7.79	192.959	7.8	192.959	8.5	192.959	0.37	193.071	2.5	210.522	4.6							193.063	0.01	193.063	0
182.924	-0.689	193.528	7.785	193.417	7.8	193.417	8.7	193.417	0.37	193.528	2.5	211.021	4.5							193.521	0.01	193.521	0
183.357	-0.701	193.986	7.801	193.874	7.8	193.874	9	193.874	0.38	193.986	2.5	211.519	4.5							193.978	0.01	193.978	0
183.789	-0.711	194.443	8.012	194.331	7.9	194.331	9.3	194.331	0.37	194.443	2.5	212.018	4.5							194.436	0.01	194.436	0
184.222	-0.707	194.901	8.313	194.788	8.2	194.788	9.6	194.788	0.38	194.901	2.5	212.517	4.5							194.893	0.01	194.893	0
184.654	-0.719	195.358	8.621	195.246	8.6	195.246	9.8	195.246	0.38	195.358	2.5	213.016	4.5							195.351	0.01	195.351	0
185.087	-0.733	195.816	8.979	195.703	8.9	195.703	10.1	195.703	0.38	195.816	2.5	213.515	4.5							195.808	0.01	195.808	0
185.519	-0.725	196.273	9.331	196.16	9.2	196.16	10.4	196.16	0.38	196.273	2.5	214.014	4.5							196.266	0.01	196.266	0
185.952	-0.731	196.731	9.708	196.617	9.6	196.617	10.6	196.617	0.38	196.731	2.5	214.513	4.5							196.723	0.01	196.723	0
186.384	-0.728	197.188	10.054	197.075	10	197.075	10.9	197.075	0.38	197.188	2.5	215.011	4.5							197.181	0	197.181	0
186.816	-0.538	197.646	10.394	197.532	10.3	197.532	11.2	197.532	0.38	197.646	2.5	215.51	4.5							197.638	0	197.638	0
187.249	-0.704	198.103	10.712	197.989	10.7	197.989	11.5	197.989	0.38	198.103	2.5	216.009	4.5							198.096	0.01	198.096	0
187.681	-0.747	198.561	11.026	198.446	11	198.446	11.7	198.446	0.37	198.561	2.5	216.508	4.5							198.553	0.01	198.553	0
188.114	-0.752	199.018	11.364	198.904	11.3	198.904	12	198.904	0.38	199.018	2.5	217.007	4.5							199.011	0.01	199.011	0
188.546	-0.73	199.476	11.721	199.361	11.6	199.361	12.3	199.361	0.38	199.476	2.5	217.506	4.5							199.468	0.01	199.468	0
188.979	-0.739	199.933	12.107	199.818	12	199.818	12.5	199.818	0.38	199.933	2.5	218.005	4.5							199.926	0.01	199.926	0
189.411	-0.778	200.391	12.477	200.275	12.4	200.275	12.8	200.275	0.37	200.391	2.5	218.504	4.5							200.383	0.01	200.383	0
189.844	-0.801	200.848	12.86	200.733	12.8	200.733	13.1	200.733	0.38	200.848	2.5	219.002	4.5							200.841	0.01	200.841	0
190.276	-0.814	201.306	13.237	201.19	13.2	201.19	13.4	201.19	0.38	201.306	2.5	219.501	4.5							201.298	0.01	201.298	0
190.708	-0.827	201.763	13.571	201.647	13.5	201.647	13.6	201.647	0.38	201.763	2.5	220	4.5							201.756	0.01	201.756	0
191.141	-0.849	202.221	13.893	202.104	13.8	202.104	13.9	202.104	0.38	202.221	2.5	220.499	4.5							202.213	0.01	202.213	0
191.573	-0.843	202.678	14.208	202.562	14.1	202.562	14.2	202.562	0.38	202.678	2.5	220.998	4.5							202.671	0.01	202.671	0
192.006	-0.837	203.136	14.551	203.019	14.5	203.019	14.5	203.019	0.38	203.136	2.5	221.497	4.5							203.128	0.01	203.128	0
192.438	-0.833	203.593	14.748	203.476	14.7	203.476	14.7	203.476	0.38	203.593	2.5	221.996	4.5							203.586	0.01	203.586	0
192.871	-0.834	204.051	14.923	203.933	14.9	203.933	15	203.933	0.38	204.051	2.5	222.494	4.5							204.043	0.01	204.043	0
193.303	-0.825	204.508	15.347	204.391	15.3	204.391	15.3	204.391	0.38	204.508	2.5	222.993	4.5							204.501	0	204.501	0
193.736	-0.798	204.966	15.814	204.848	15.7	204.848	15.5	204.848	0.38	204.966	2.5	223.492	4.5							204.958	0.01	204.958	0
194.168	-0.812	205.423	16.221	205.305	16.1	205.305	15.8	205.305	0.38	205.423	2.5	223.991	4.5							205.416	0.01	205.416	0
194.6	-0.815	205.881	16.551	205.762	16.5	205.762	16.1	205.762	0.38	205.881	2.5	224.49	4.5							205.873	0.01	205.873	0
195.033	-0.819	206.338	16.85	206.22	16.8	206.22	16.4	206.22	0.38	206.338	2.5	224.989	4.5							206.331	0.01	206.331	0
195.465	-0.826	206.796	17.153	206.677	17.1	206.677	16.6	206.677	0.38	206.796	2.5	225.488	4.5							206.788	0.01	206.788	0
195.898	-0.817	207.253	17.511	207.134	17.4	207.134	16.9	207.134	0.38	207.253	2.5	225.987	4.5							207.246	0.01	207.246	0
196.33	-0.814	207.711	17.904	207.591	17.8	207.591	17.2	207.591	0.38	207.711	2.5	226.485	4.5							207.703	0.01	207.703	0
196.763	-0.821	208.168	18.285	208.049	18.2	208.049	17.4	208.049	0.38	208.168	2.5	226.984	4.5							208.161	0.01	208.161	0
197.195	-0.294	208.626	18.592	208.506	18.5	208.506	17.7	208.506	0.38	208.626	2.5	227.483	4.6							208.618	0.01	208.618	0
197.628	-0.63	209.083	18.892	208.963	18.8	208.963	18	208.963	0.38	209.083	2.5	227.982	4.6							209.076	0.01	209.076	0
198.06	-0.582	209.541	19.183	209.42	19.1	209.42	18.3	209.42	0.39	209.541	2.5	228.481	4.6							209.533	0.01	209.533	0
198.492	-0.389	209.999	19.53	209.878	19.4	209.878	18.5	209.878	0.38	209.999	2.5	228.98	4.6							209.991	0.01	209.991	0
198.925	-0.29	210.456	19.926	210.335	19.8	210.335	18.8	210.335	0.39	210.456	2.5	229.479	4.6							210.448	0.01	210.448	0
199.357	-0.426	210.914	20.294	210.792	20.2	210.792	19.1	210.792	0.39	210.914	2.5	229.977	4.7							210.906	0.01	210.906	0
199.79	-0.628	211.371	20.619	211.249	20.5	211.249	19.3	211.249	0.39	211.371	2.5	230.476	4.7							211.363	0	211.363	0
200.222	-0.658	211.829	20.868	211.707	20.8	211.707	19.6	211.707	0.4	211.829	2.5	230.975	4.7							211.821	0	211.821	0
200.655	-0.659	212.286	21.175	212.164	21.1	212.164	19.9	212.164	0.39	212.286	2.5	231.474	4.7							212.278	0	212.278	0
201.087	-0.65	212.744	21.543	212.621	21.4	212.621	20.1	212.621	0.4	212.744	2.5	231.973	4.7							212.736	0	212.736	0
201.52	-0.635	213.201	21.913	213.078	21.8	213.078	20.4	213.078	0.39	213.201	2.5	232.472	4.7							213.193	0.01	213.193	0
201.952	-0.607	213.659	22.272	213.536	22.2	213.536	20.7	213.536	0.4	213.659	2.5	232.971	4.8							213.651	0.01	213.651	0
202.384	-0.537	214.116	22.587	213.993	22.5	213.993	21	213.993	0.39	214.116	2.5	233.47	4.8							214.108	0.01	214.108	0
202.817	-0.494	214.574	22.712	214.45	22.7	214.45	21.2	214.45	0.38	214.574	2.5	233.968	4.8							214.566	0.01	214.566	0
203.249	-0.479	215.031	22.908	214.907	22.8	214.907	21.5	214.907	0.39	215.031	2.5	234.467	4.8							215.023	0.01	215.023	0
203.682	-0.425	215.489	23.338	215.365	23.2	215.365	21.8	215.365	0.38	215.489	2.5	234.966	4.8							215.481	0.01	215.481	0
204.114	-0.284	215.946	23.756	215.822	23.7	215.822	22.1	215.822	0.39	215.946	2.5	235.465	4.8							215.938	0.01	215.938	0
204.547	-0.149	216.404	24.055	216.279	23.9	216.279	22.3	216.279	0.4	216.404	2.5	235.964	4.9							216.396	0.01	216.396	0
204.979	-0.033	216.861	24.384	216.736	24.3	216.736	22.6	216.736	0.39	216.861	2.5	236.463	4.9							216.853	0.01	216.853	0
205.412	0.027	217.319	24.744	217.194	24.7	217.194	22.9	217.194	0.4	217.319	2.5	236.962	4.9							217.311	0.01	217.311	0
205.844	0.114	217.776	25.12	217.651	25	217.651	23.1	217.651	0.41	217.776	2.5	237.46	4.9							217.768	0.01	217.768	0
206.276	0.222	218.234	25.398	218.108	25.3	218.108	23.4	218.108	0.4	218.234	2.5	237.959	4.9							218.226	0.01	218.226	0
206.709	0.344	218.691	25.685	218.565	25.6	218.565	23.7	218.565	0.4	218.691	2.5	238.458	4.9							218.683	0.01	218.683	0
207.141	0.466	219.149	26.035	219.023	25.9	219.023	24	219.023	0.39	219.149	2.5	238.957	5							219.141	0.01	219.141	0
207.574	0.635	219.606	26.389	219.48	26.3	219.48	24.2	219.48	0.4	219.606	2.5	239.456	5							219.598	0.01	219.598	0
208.006	0.796	220.064	26.703	219.937	26.6	219.937	24.5	219.937	0.4	220.064	2.5	239.955	5							220.056	0.01	220.056	0
208.439	1.003	220.521	26.98	220.394	26.9	220.394	24.8	220.394	0.39	220.521	2.5	240.454	5							220.513	0.01	220.513	0
208.871	1.167	220.979	27.301	220.852	27.2	220.852	25.1	220.852	0.39	220.979	2.5	240.953	5							220.971	0.01	220.971	0
209.304	1.461	221.436	27.675	221.309	27.6	221.309	25.3	221.309	0.39	221.436	2.5	241.451	5							221.428	0.01	221.428	0
209.736	1.909	221.894	27.991	221.766	27.9	221.766	25.6	221.766	0.39	221.894	2.5	241.95	5							221.886	0.01	221.886	0
210.168	2.4	222.351	28.26	222.223	28.2	222.223	25.9	222.223	0.39	222.351	2.5	242.449	5.1							222.343	0.01	222.343	0
210.601	2.91	222.809	28.556	222.681	28.5	222.681	26.1	222.681	0.39	222.809	2.5	242.948	5.1							222.801	0.01	222.801	0
211.033	3.438	223.266	28.932	223.138	28.9	223.138	26.4	223.138	0.4	223.266	2.5	243.447	5.1							223.258	0.01	223.258	0
211.466	4.015	223.724	29.238	223.595	29.2	223.595	26.7	223.595	0.4	223.724	2.5	243.946	5.1							223.716	0.01	223.716	0
211.898	4.888	224.181	29.512	224.052	29.5	224.052	27	224.052	0.39	224.181	2.5	244.445	5.1							224.173	0.01	224.173	0
212.331	6.231	224.639	29.85	224.51	29.8	224.51	27.2	224.51	0.4	224.639	2.5	244.943	5.2							224.631	0.01	224.631	0
212.763	7.825	225.096	30.215	224.967	30.1	224.967	27.5	224.967	0.4	225.096	2.5	245.442	5.2							225.088	0.01	225.088	0
213.196	9.537	225.554	30.541	225.424	30.5	225.424	27.8	225.424	0.4	225.554	2.5	245.941	5.2							225.546	0.01	225.546	0
213.628	11.2	226.011	30.849	225.881	30.8	225.881	28	225.881	0.4	226.011	2.5	246.44	5.2							226.003	0.01	226.003	0
214.06	12.076	226.469	30.849	226.339	30.9	226.339	28.3	226.339	0.39	226.469	2.5	246.939	5.2							226.461	0.01	226.461	0
214.493	13.419	226.927	31.094	226.796	31	226.796	28.6	226.796	0.4	226.927	2.5	247.438	5.2							226.918	0.01	226.918	0
214.925	17.634	227.384	31.869	227.253	31.6	227.253	28.8	227.253	0.39	227.384	2.5	247.937	5.2							227.376	0.01	227.376	0
215.358	22.533	227.842	32.745	227.71	32.5	227.71	29.1	227.71	0.39	227.842	2.5	248.436	5.2							227.833	0.01	227.833	0
215.79	26.552	228.299	32.971	228.168	33	228.168	29.4	228.168	0.4	228.299	2.5	248.934	5.2							228.291	0.01	228.291	0
216.223	30.532	228.757	33.008	228.625	33	228.625	29.7	228.625	0.4	228.757	2.5	249.433	5.2							228.748	0.01	228.748	0
216.655	35.394	229.214	33.106	229.082	33.1	229.082	29.9	229.082	0.39	229.214	2.5	249.932	5.2							229.206	0.01	229.206	0
217.088	40.521	229.672	33.304	229.539	33.2	229.539	30.2	229.539	0.4	229.672	2.5	250.431	5.3							229.663	0.01	229.663	0
217.52	44.271	230.129	33.621	229.997	33.5	229.997	30.5	229.997	0.4	230.129	2.5	250.93	5.3							230.121	0.01	230.121	0
217.952	46.769	230.587	33.942	230.454	33.9	230.454	30.7	230.454	0.4	230.587	2.5	251.429	5.3							230.578	0.01	230.578	0
218.385	49.533	231.044	34.241	230.911	34.2	230.911	31	230.911	0.4	231.044	2.5	251.928	5.3							231.036	0.01	231.036	0
218.817	52.667	231.502	34.588	231.368	34.5	231.368	31.3	231.368	0.39	231.502	2.5	252.426	5.3							231.493	0.01	231.493	0
219.25	54.503	231.959	34.904	231.826	34.8	231.826	31.6	231.826	0.4	231.959	2.5	252.925	5.3							231.951	0	231.951	0
219.682	54.766	232.417	35.153	232.283	35.1	232.283	31.8	232.283	0.4	232.417	2.5	253.424	5.3							232.408	0	232.408	0
220.115	53.422	232.874	35.471	232.74	35.4	232.74	32.1	232.74	0.41	232.874	2.5	253.923	5.3							232.865	0	232.865	0
220.547	52.852	233.332	35.807	233.197	35.7	233.197	32.4	233.197	0.4	233.332	2.5	254.422	5.3							233.323	0.01	233.323	0
220.98	51.803	233.789	36.08	233.655	36	233.655	32.6	233.655	0.39	233.789	2.5	254.921	5.3							233.78	0.01	233.78	0
221.412	49.682	234.247	36.37	234.112	36.3	234.112	32.9	234.112	0.4	234.247	2.5	255.42	5.3							234.238	0.01	234.238	0
221.844	46.04	234.704	36.691	234.569	36.6	234.569	33.2	234.569	0.4	234.704	2.5	255.919	5.3							234.695	0.01	234.695	0
222.277	42.986	235.162	36.974	235.026	36.9	235.026	33.5	235.026	0.4	235.162	2.5	256.417	5.3							235.153	0.01	235.153	0
222.709	39.902	235.619	37.299	235.484	37.2	235.484	33.7	235.484	0.4	235.619	2.5	256.916	5.3							235.61	0.01	235.61	0
223.142	36.496	236.077	37.644	235.941	37.6	235.941	34	235.941	0.4	236.077	2.5	257.415	5.3							236.068	0.01	236.068	0
223.574	33.065	236.534	37.922	236.398	37.8	236.398	34.3	236.398	0.39	236.534	2.5	257.914	5.3							236.525	0.01	236.525	0
224.007	30.085	236.992	38.273	236.855	38.2	236.855	34.6	236.855	0.4	236.992	2.5	258.413	5.3							236.983	0.01	236.983	0
224.439	27.336	237.449	38.59	237.313	38.5	237.313	34.8	237.313	0.4	237.449	2.5	258.912	5.3							237.44	0.01	237.44	0
224.872	24.6	237.907	38.885	237.77	38.8	237.77	35.1	237.77	0.4	237.907	2.5	259.411	5.3							237.898	0.01	237.898	0
225.304	21.961	238.364	39.217	238.227	39.1	238.227	35.4	238.227	0.4	238.364	2.5	259.909	5.3							238.355	0.01	238.355	0
225.737	19.329	238.822	39.523	238.684	39.5	238.684	35.6	238.684	0.4	238.822	2.5	260.408	5.3							238.813	0.01	238.813	0
226.169	17.231	239.279	39.689	239.142	39.7	239.142	35.9	239.142	0.39	239.279	2.5	260.907	5.3							239.27	0.01	239.27	0
226.601	16.677	239.737	39.786	239.599	39.7	239.599	36.2	239.599	0.39	239.737	2.5	261.406	5.3							239.728	0.01	239.728	0
227.034	16.777	240.194	40.138	240.056	40	240.056	36.5	240.056	0.4	240.194	2.5	261.905	5.3							240.185	0.01	240.185	0
227.466	15.825	240.652	40.562	240.513	40.5	240.513	36.7	240.513	0.41	240.652	2.5	262.404	5.3							240.643	0.01	240.643	0
227.899	13.54	241.109	40.944	240.971	40.9	240.971	37	240.971	0.4	241.109	2.5	262.903	5.3							241.1	0.01	241.1	0
228.331	11.57	241.567	41.259	241.428	41.2	241.428	37.3	241.428	0.4	241.567	2.5	263.402	5.3							241.558	0.01	241.558	0
228.764	10.224	242.024	41.591	241.885	41.5	241.885	37.5	241.885	0.4	242.024	2.5	263.9	5.3							242.015	0.01	242.015	0
229.196	9.281	242.482	41.889	242.342	41.8	242.342	37.8	242.342	0.4	242.482	2.5	264.399	5.2							242.473	0.01	242.473	0
229.629	8.605	242.939	42.213	242.8	42.1	242.8	38.1	242.8	0.4	242.939	2.5	264.898	5.2							242.93	0.01	242.93	0
230.061	8.028	243.397	42.517	243.257	42.4	243.257	38.3	243.257	0.4	243.397	2.5	265.397	5.2							243.388	0	243.388	0
230.493	7.49	243.854	42.795	243.714	42.7	243.714	38.6	243.714	0.4	243.854	2.5	265.896	5.2							243.845	0.01	243.845	0
230.926	7.027	244.312	43.091	244.171	43	244.171	38.9	244.171	0.4	244.312	2.5	266.395	5.2							244.303	0	244.303	0
231.358	6.597	244.77	43.353	244.629	43.3	244.629	39.2	244.629	0.39	244.77	2.5	266.894	5.2							244.76	0.01	244.76	0
231.791	6.161	245.227	43.648	245.086	43.6	245.086	39.4	245.086	0.4	245.227	2.5	267.392	5.2							245.218	0	245.218	0
232.223	5.815	245.685	43.917	245.543	43.8	245.543	39.7	245.543	0.39	245.685	2.5	267.891	5.2							245.675	0.01	245.675	0
232.656	5.551	246.142	44.213	246	44.1	246	40	246	0.4	246.142	2.5	268.39	5.2							246.133	0.01	246.133	0
233.088	5.351	246.6	44.518	246.458	44.4	246.458	40.2	246.458	0.4	246.6	2.5	268.889	5.2							246.59	0	246.59	0
233.521	5.055	247.057	44.794	246.915	44.7	246.915	40.5	246.915	0.4	247.057	2.5	269.388	5.2							247.048	0	247.048	0
233.953	4.928	247.515	45.066	247.372	45	247.372	40.8	247.372	0.39	247.515	2.5	269.887	5.2							247.505	0.01	247.505	0
234.385	4.849	247.972	45.384	247.829	45.3	247.829	41.1	247.829	0.4	247.972	2.5	270.386	5.2							247.963	0.01	247.963	0
234.818	4.709	248.43	45.685	248.287	45.6	248.287	41.3	248.287	0.39	248.43	2.5	270.885	5.2							248.42	0.01	248.42	0
235.25	4.646	248.887	45.941	248.744	45.9	248.744	41.6	248.744	0.39	248.887	2.5	271.383	5.2							248.878	0	248.878	0
235.683	4.575	249.345	46.244	249.201	46.2	249.201	41.9	249.201	0.4	249.345	2.5	271.882	5.2							249.335	0	249.335	0
236.115	4.477	249.802	46.541	249.658	46.5	249.658	42.1	249.658	0.38	249.802	2.5	272.381	5.2							249.793	0	249.793	0
236.548	4.453	250.26	46.813	250.116	46.7	250.116	42.4	250.116	0.4	250.26	2.5	272.88	5.2							250.25	0.01	250.25	0
236.98	4.389	250.717	47.098	250.573	47	250.573	42.7	250.573	0.41	250.717	2.5	273.379	5.2							250.708	0.01	250.708	0
237.413	4.294	251.175	47.363	251.03	47.3	251.03	43	251.03	0.4	251.175	2.5	273.878	5.2							251.165	0.01	251.165	0
237.845	4.237	251.632	47.63	251.487	47.6	251.487	43.2	251.487	0.38	251.632	2.5	274.377	5.2							251.623	0.01	251.623	0
238.277	4.127	252.09	47.894	251.945	47.8	251.945	43.5	251.945	0.4	252.09	2.5	274.875	5.1							252.08	0.01	252.08	0
238.71	3.905	252.547	48.191	252.402	48.1	252.402	43.8	252.402	0.39	252.547	2.5	275.374	5.1							252.538	0	252.538	0
239.142	3.448	253.005	48.442	252.859	48.3	252.859	44	252.859	0.39	253.005	2.5	275.873	5.1							252.995	0.01	252.995	0
239.575	3.26	253.462	48.739	253.316	48.7	253.316	44.3	253.316	0.4	253.462	2.5	276.372	5.1							253.453	0	253.453	0
240.007	3.279	253.92	48.765	253.774	48.8	253.774	44.6	253.774	0.4	253.92	2.5	276.871	5.1							253.91	0.01	253.91	0
240.44	3.204	254.377	48.605	254.231	48.6	254.231	44.9	254.231	0.4	254.377	2.5	277.37	5.1							254.368	0.01	254.368	0
240.872	2.984	254.835	49.021	254.688	48.9	254.688	45.1	254.688	0.4	254.835	2.5	277.869	5.1							254.825	0.01	254.825	0
241.305	2.736	255.292	49.712	255.145	49.5	255.145	45.4	255.145	0.42	255.292	2.5	278.368	5.1							255.283	0.01	255.283	0
241.737	2.469	255.75	50.468	255.603	50.3	255.603	45.7	255.603	0.4	255.75	2.5	278.866	5.1							255.74	0.01	255.74	0
242.169	2.145	256.207	50.701	256.06	50.7	256.06	46	256.06	0.4	256.207	2.5	279.365	5.1							256.198	0.01	256.198	0
242.602	1.869	256.665	50.794	256.517	50.8	256.517	46.2	256.517	0.4	256.665	2.5	279.864	5							256.655	0.01	256.655	0
243.034	1.573	257.122	50.993	256.974	50.9	256.974	46.5	256.974	0.4	257.122	2.5	280.363	5							257.113	0.01	257.113	0
243.467	1.261	257.58	51.231	257.432	51.2	257.432	46.8	257.432	0.4	257.58	2.5	280.862	5							257.57	0.01	257.57	0
243.899	0.982	258.037	51.493	257.889	51.4	257.889	47	257.889	0.4	258.037	2.5	281.361	5							258.028	0.01	258.028	0
244.332	0.715	258.495	51.741	258.346	51.7	258.346	47.3	258.346	0.4	258.495	2.5	281.86	5							258.485	0.01	258.485	0
244.764	0.462	258.952	52.047	258.803	52	258.803	47.6	258.803	0.42	258.952	2.5	282.358	5							258.943	0	258.943	0
245.197	0.234	259.41	52.326	259.261	52.3	259.261	47.9	259.261	0.4	259.41	2.5	282.857	5							259.4	0.01	259.4	0
245.629	-0.015	259.867	52.602	259.718	52.5	259.718	48.1	259.718	0.41	259.867	2.5	283.356	5							259.858	0.01	259.858	0
246.061	-0.212	260.325	52.904	260.175	52.8	260.175	48.4	260.175	0.41	260.325	2.5	283.855	5							260.315	0.01	260.315	0
246.494	-0.408	260.782	53.189	260.632	53.1	260.632	48.7	260.632	0.41	260.782	2.5	284.354	5							260.773	0.01	260.773	0
246.926	-0.577	261.24	53.438	261.09	53.4	261.09	48.9	261.09	0.42	261.24	2.5	284.853	5							261.23	0	261.23	0
247.359	-0.761	261.698	53.699	261.547	53.6	261.547	49.2	261.547	0.4	261.698	2.5	285.352	5							261.688	0	261.688	0
247.791	-0.62	262.155	53.96	262.004	53.9	262.004	49.5	262.004	0.41	262.155	2.5	285.851	5							262.145	0	262.145	0
248.224	-0.895	262.613	54.226	262.461	54.1	262.461	49.7	262.461	0.41	262.613	2.5	286.349	5							262.603	0.01	262.603	0
248.656	-1.004	263.07	54.447	262.919	54.4	262.919	50	262.919	0.41	263.07	2.5	286.848	5							263.06	0.01	263.06	0
249.089	-0.796	263.528	54.75	263.376	54.6	263.376	50.3	263.376	0.41	263.528	2.5	287.347	4.9							263.518	0	263.518	0
249.521	-0.975	263.985	54.995	263.833	54.9	263.833	50.6	263.833	0.41	263.985	2.5	287.846	4.9							263.975	0	263.975	0
249.953	-1.305	264.443	55.258	264.29	55.2	264.29	50.8	264.29	0.41	264.443	2.5	288.345	4.9							264.433	0	264.433	0
250.386	-1.578	264.9	55.477	264.748	55.4	264.748	51.1	264.748	0.42	264.9	2.5	288.844	4.9							264.89	0	264.89	0
250.818	-1.727	265.358	55.761	265.205	55.7	265.205	51.4	265.205	0.41	265.358	2.5	289.343	4.9							265.348	0.01	265.348	0
251.251	-1.872	265.815	56.024	265.662	55.9	265.662	51.6	265.662	0.41	265.815	2.5	289.841	4.9							265.805	0	265.805	0
251.683	-2.025	266.273	56.299	266.119	56.2	266.119	51.9	266.119	0.39	266.273	2.5	290.34	4.9							266.263	0	266.263	0
252.116	-2.123	266.73	56.58	266.577	56.5	266.577	52.2	266.577	0.4	266.73	2.5	290.839	4.9							266.72	0	266.72	0
252.548	-2.265	267.188	56.851	267.034	56.8	267.034	52.5	267.034	0.4	267.188	2.5	291.338	4.9							267.178	0.01	267.178	0
252.981	-2.382	267.645	57.126	267.491	57	267.491	52.7	267.491	0.41	267.645	2.5	291.837	4.8							267.635	0.01	267.635	0
253.413	-2.526	268.103	57.382	267.948	57.3	267.948	53	267.948	0.42	268.103	2.5	292.336	4.8							268.093	0.01	268.093	0
253.845	-2.645	268.56	57.635	268.406	57.6	268.406	53.3	268.406	0.42	268.56	2.5	292.835	4.8							268.55	0.01	268.55	0
254.278	-2.693	269.018	57.875	268.863	57.8	268.863	53.6	268.863	0.49	269.018	2.5	293.334	4.8							269.008	0.01	269.008	0
254.71	-2.722	269.475	58.157	269.32	58.1	269.32	53.8	269.32	0.41	269.475	2.5	293.832	4.8							269.465	0.01	269.465	0
255.143	-2.799	269.933	58.337	269.777	58.3	269.777	54.1	269.777	0.4	269.933	2.5	294.331	4.8							269.923	0.01	269.923	0
255.575	-2.902	270.39	58.637	270.235	58.5	270.235	54.4	270.235	0.41	270.39	2.5	294.83	4.8							270.38	0.01	270.38	0
256.008	-3.031	270.848	58.842	270.692	58.8	270.692	54.6	270.692	0.42	270.848	2.5	295.329	4.8							270.838	0	270.838	0
256.44	-3.122	271.305	58.869	271.149	58.9	271.149	54.9	271.149	0.41	271.305	2.5	295.828	4.8							271.295	0.01	271.295	0
256.873	-3.214	271.763	58.952	271.606	58.9	271.606	55.2	271.606	0.41	271.763	2.5	296.327	4.8							271.753	0	271.753	0
257.305	-3.262	272.22	59.342	272.064	59.2	272.064	55.5	272.064	0.42	272.22	2.5	296.826	4.8							272.21	0.01	272.21	0
257.737	-3.368	272.678	59.761	272.521	59.6	272.521	55.7	272.521	0.42	272.678	2.5	297.324	4.8							272.668	0	272.668	0
258.17	-3.424	273.135	60.098	272.978	60	272.978	56	272.978	0.42	273.135	2.5	297.823	4.7							273.125	0.01	273.125	0
258.602	-3.472	273.593	60.399	273.435	60.3	273.435	56.3	273.435	0.42	273.593	2.5	298.322	4.7							273.583	0.01	273.583	0
259.035	-3.54	274.05	60.676	273.893	60.6	273.893	56.5	273.893	0.41	274.05	2.5	298.821	4.7							274.04	0.01	274.04	0
259.467	-3.61	274.508	60.964	274.35	60.9	274.35	56.8	274.35	0.41	274.508	2.5	299.32	4.7							274.498	0.01	274.498	0
259.9	-3.652	274.965	61.464	274.807	61.3	274.807	57.1	274.807	0.41	274.965	2.5	299.819	4.7							274.955	0.01	274.955	0
260.332	-3.729	275.423	62.061	275.264	61.9	275.264	57.4	275.264	0.41	275.423	2.5	300.318	4.7							275.413	0.01	275.413	0
260.765	-3.765	275.88	62.151	275.722	62.2	275.722	57.6	275.722	0.42	275.88	2.5	300.816	4.7							275.87	0.01	275.87	0
261.197	-3.843	276.338	62.141	276.179	62.2	276.179	57.9	276.179	0.42	276.338	2.5	301.315	4.7							276.328	0.01	276.328	0
261.629	-3.876	276.795	62.304	276.636	62.3	276.636	58.2	276.636	0.41	276.795	2.5	301.814	4.7							276.785	0.01	276.785	0
262.062	-3.938	277.253	62.506	277.093	62.5	277.093	58.5	277.093	0.42	277.253	2.5	302.313	4.7							277.243	0.01	277.243	0
262.494	-3.975	277.71	62.734	277.551	62.7	277.551	58.7	277.551	0.42	277.71	2.5	302.812	4.7							277.7	0.01	277.7	0
262.927	-4.02	278.168	62.993	278.008	62.9	278.008	59	278.008	0.42	278.168	2.5	303.311	4.7							278.158	0.01	278.158	0
263.359	-4.087	278.625	63.2	278.465	63.1	278.465	59.3	278.465	0.42	278.625	2.5	303.81	4.6							278.615	0.01	278.615	0
263.792	-4.092	279.083	63.467	278.922	63.4	278.922	59.5	278.922	0.42	279.083	2.5	304.309	4.6							279.073	0.01	279.073	0
264.224	-4.154	279.541	63.712	279.38	63.7	279.38	59.8	279.38	0.42	279.541	2.5	304.807	4.6							279.53	0.01	279.53	0
264.657	-4.193	279.998	63.942	279.837	63.8	279.837	60.1	279.837	0.42	279.998	2.5	305.306	4.6							279.988	0.01	279.988	0
265.089	-4.173	280.456	64.219	280.294	64.1	280.294	60.3	280.294	0.42	280.456	2.5	305.805	4.6							280.445	0.01	280.445	0
265.521	-4.256	280.913	64.453	280.751	64.3	280.751	60.6	280.751	0.42	280.913	2.5	306.304	4.6							280.903	0	280.903	0
265.954	-4.258	281.371	64.696	281.209	64.6	281.209	60.9	281.209	0.42	281.371	2.5	306.803	4.6							281.36	0	281.36	0
266.386	-4.302	281.828	64.951	281.666	64.8	281.666	61.1	281.666	0.42	281.828	2.5	307.302	4.6							281.818	0.01	281.818	0
266.819	-4.317	282.286	65.155	282.123	65.1	282.123	61.4	282.123	0.42	282.286	2.5	307.801	4.6							282.275	0.01	282.275	0
267.251	-4.374	282.743	65.43	282.58	65.3	282.58	61.7	282.58	0.42	282.743	2.5	308.299	4.6							282.733	0.01	282.733	0
267.684	-4.421	283.201	65.652	283.038	65.6	283.038	62	283.038	0.42	283.201	2.5	308.798	4.6							283.19	0.01	283.19	0
268.116	-4.474	283.658	65.911	283.495	65.8	283.495	62.2	283.495	0.42	283.658	2.5	309.297	4.6							283.648	0.01	283.648	0
268.549	-4.511	284.116	66.182	283.952	66.1	283.952	62.5	283.952	0.42	284.116	2.5	309.796	4.6							284.105	0.01	284.105	0
268.981	-4.518	284.573	66.37	284.409	66.3	284.409	62.8	284.409	0.42	284.573	2.5	310.295	4.6							284.563	0	284.563	0
269.413	-4.502	285.031	66.592	284.867	66.5	284.867	63.1	284.867	0.43	285.031	2.5	310.794	4.6							285.02	0	285.02	0
269.846	-4.537	285.488	66.858	285.324	66.7	285.324	63.3	285.324	0.41	285.488	2.5	311.293	4.5							285.478	0	285.478	0
270.278	-4.518	285.946	67.086	285.781	67	285.781	63.6	285.781	0.41	285.946	2.5	311.792	4.5							285.935	0	285.935	0
270.711	-4.456	286.403	67.363	286.238	67.3	286.238	63.9	286.238	0.42	286.403	2.5	312.29	4.5							286.393	0.01	286.393	0
271.143	-4.572	286.861	67.649	286.696	67.6	286.696	64.1	286.696	0.42	286.861	2.5	312.789	4.5							286.85	0.01	286.85	0
271.576	-4.624	287.318	67.871	287.153	67.8	287.153	64.4	287.153	0.41	287.318	2.5	313.288	4.5							287.308	0.01	287.308	0
272.008	-4.719	287.776	68.071	287.61	68	287.61	64.7	287.61	0.42	287.776	2.5	313.787	4.5							287.765	0.01	287.765	0
272.441	-4.764	288.233	68.287	288.067	68.2	288.067	65	288.067	0.44	288.233	2.5	314.286	4.5							288.223	0.01	288.223	0
272.873	-4.787	288.691	68.557	288.525	68.5	288.525	65.2	288.525	0.42	288.691	2.5	314.785	4.5							288.68	0.01	288.68	0
273.306	-4.827	289.148	68.812	288.982	68.7	288.982	65.5	288.982	0.41	289.148	2.5	315.284	4.5							289.138	0.01	289.138	0
273.738	-4.864	289.606	69.048	289.439	69	289.439	65.8	289.439	0.42	289.606	2.5	315.782	4.5							289.595	0.01	289.595	0
274.17	-4.888	290.063	69.261	289.896	69.2	289.896	66	289.896	0.42	290.063	2.5	316.281	4.5							290.053	0.01	290.053	0
274.603	-4.933	290.521	69.553	290.354	69.5	290.354	66.3	290.354	0.42	290.521	2.5	316.78	4.5							290.51	0.01	290.51	0
275.035	-4.926	290.978	69.891	290.811	69.8	290.811	66.6	290.811	0.42	290.978	2.5	317.279	4.5							290.967	0.01	290.967	0
275.468	-4.986	291.436	70.363	291.268	70.2	291.268	66.9	291.268	0.41	291.436	2.5	317.778	4.5							291.425	0.01	291.425	0
275.9	-5.02	291.893	70.547	291.725	70.5	291.725	67.1	291.725	0.42	291.893	2.5	318.277	4.5							291.882	0.01	291.882	0
276.333	-5.025	292.351	70.595	292.183	70.6	292.183	67.4	292.183	0.42	292.351	2.5	318.776	4.5							292.34	0.01	292.34	0
276.765	-5.06	292.808	70.708	292.64	70.7	292.64	67.7	292.64	0.42	292.808	2.5	319.275	4.5							292.797	0.01	292.797	0
277.198	-5.088	293.266	70.581	293.097	70.7	293.097	68	293.097	0.42	293.266	2.5	319.773	4.5							293.255	0.01	293.255	0
277.63	-5.102	293.723	70.396	293.554	70.4	293.554	68.2	293.554	0.42	293.723	2.5	320.272	4.5							293.712	0.01	293.712	0
278.062	-5.127	294.181	70.765	294.012	70.6	294.012	68.5	294.012	0.42	294.181	2.5	320.771	4.5							294.17	0	294.17	0
278.495	-5.152	294.638	71.299	294.469	71.1	294.469	68.8	294.469	0.42	294.638	2.5	321.27	4.6							294.627	0	294.627	0
278.927	-5.163	295.096	71.738	294.926	71.6	294.926	69	294.926	0.43	295.096	2.5	321.769	4.6							295.085	0	295.085	0
279.36	-5.21	295.553	72.041	295.383	72	295.383	69.3	295.383	0.42	295.553	2.5	322.268	4.6							295.542	0.01	295.542	0
279.792	-5.202	296.011	72.32	295.841	72.3	295.841	69.6	295.841	0.44	296.011	2.5	322.767	4.6							296	0.01	296	0
280.225	-5.233	296.469	72.599	296.298	72.5	296.298	69.8	296.298	0.44	296.469	2.5	323.265	4.7							296.457	0.01	296.457	0
280.657	-5.259	296.926	72.855	296.755	72.8	296.755	70.1	296.755	0.43	296.926	2.5	323.764	4.7							296.915	0.01	296.915	0
281.09	-5.268	297.384	73.086	297.212	73	297.212	70.4	297.212	0.44	297.384	2.5	324.263	4.7							297.372	0.01	297.372	0
281.522	-5.279	297.841	73.336	297.67	73.3	297.67	70.7	297.67	0.42	297.841	2.5	324.762	4.7							297.83	0.01	297.83	0
281.954	-5.326	298.299	73.538	298.127	73.5	298.127	70.9	298.127	0.42	298.299	2.5	325.261	4.7							298.287	0.01	298.287	0
282.387	-5.339	298.756	73.812	298.584	73.7	298.584	71.2	298.584	0.43	298.756	2.5	325.76	4.7							298.745	0.01	298.745	0
282.819	-5.335	299.214	74.041	299.041	73.9	299.041	71.5	299.041	0.42	299.214	2.5	326.259	4.8							299.202	0.01	299.202	0
283.252	-5.375	299.671	74.267	299.499	74.2	299.499	71.7	299.499	0.42	299.671	2.5	326.758	4.8							299.66	0.01	299.66	0
283.684	-5.388	300.129	74.494	299.956	74.4	299.956	72	299.956	0.42	300.129	2.5	327.256	4.8							300.117	0.01	300.117	0
284.117	-5.409	300.586	74.767	300.413	74.6	300.413	72.3	300.413	0.43	300.586	2.5	327.755	4.8							300.575	0.01	300.575	0
284.549	-5.417	301.044	75.023	300.87	74.9	300.87	72.6	300.87	0.43	301.044	2.5	328.254	4.8							301.032	0.01	301.032	0
284.982	-5.154	301.501	75.243	301.328	75.2	301.328	72.8	301.328	0.43	301.501	2.5	328.753	4.9							301.49	0.01	301.49	0
285.414	-5.39	301.959	75.511	301.785	75.4	301.785	73.1	301.785	0.43	301.959	2.5	329.252	4.9							301.947	0	301.947	0
285.846	-5.413	302.416	75.703	302.242	75.6	302.242	73.4	302.242	0.43	302.416	2.5	329.751	4.9							302.405	0.01	302.405	0
286.279	-5.388	302.874	75.889	302.699	75.8	302.699	73.6	302.699	0.42	302.874	2.5	330.25	4.9							302.862	0.01	302.862	0
286.711	-5.316	303.331	76.118	303.157	76	303.157	73.9	303.157	0.43	303.331	2.5	330.748	4.9							303.32	0.01	303.32	0
287.144	-5.261	303.789	76.34	303.614	76.3	303.614	74.2	303.614	0.44	303.789	2.5	331.247	5							303.777	0.01	303.777	0
287.576	-5.396	304.246	76.565	304.071	76.5	304.071	74.5	304.071	0.44	304.246	2.5	331.746	5							304.235	0.01	304.235	0
288.009	-5.457	304.704	76.871	304.528	76.7	304.528	74.7	304.528	0.43	304.704	2.5	332.245	5							304.692	0.01	304.692	0
288.441	-5.437	305.161	77.181	304.986	77.1	304.986	75	304.986	0.43	305.161	2.5	332.744	5							305.15	0.01	305.15	0
288.874	-5.428	305.619	77.503	305.443	77.4	305.443	75.3	305.443	0.43	305.619	2.5	333.243	5							305.607	0.01	305.607	0
289.306	-5.504	306.076	77.552	305.9	77.5	305.9	75.6	305.9	0.42	306.076	2.5	333.742	5							306.065	0.01	306.065	0
289.738	-5.561	306.534	77.688	306.357	77.6	306.357	75.8	306.357	0.43	306.534	2.5	334.241	5							306.522	0.01	306.522	0
290.171	-5.606	306.991	77.851	306.815	77.8	306.815	76.1	306.815	0.43	306.991	2.5	334.739	5.1							306.98	0	306.98	0
290.603	-5.647	307.449	78.052	307.272	78	307.272	76.4	307.272	0.43	307.449	2.5	335.238	5.1							307.437	0.01	307.437	0
291.036	-5.676	307.906	78.303	307.729	78.2	307.729	76.6	307.729	0.44	307.906	2.5	335.737	5.1							307.895	0.01	307.895	0
291.468	-5.687	308.364	78.509	308.186	78.4	308.186	76.9	308.186	0.44	308.364	2.5	336.236	5.1							308.352	0.01	308.352	0
291.901	-5.683	308.821	78.705	308.644	78.6	308.644	77.2	308.644	0.44	308.821	2.5	336.735	5.1							308.81	0.01	308.81	0
292.333	-5.727	309.279	78.933	309.101	78.9	309.101	77.5	309.101	0.44	309.279	2.5	337.234	5.1							309.267	0.01	309.267	0
292.766	-5.712	309.736	79.099	309.558	79.1	309.558	77.7	309.558	0.43	309.736	2.5	337.733	5.2							309.725	0.01	309.725	0
293.198	-5.693	310.194	79.283	310.015	79.2	310.015	78	310.015	0.44	310.194	2.5	338.231	5.2							310.182	0.01	310.182	0
293.63	-5.694	310.651	79.543	310.473	79.5	310.473	78.3	310.473	0.44	310.651	2.5	338.73	5.2							310.64	0	310.64	0
294.063	-5.732	311.109	79.713	310.93	79.7	310.93	78.5	310.93	0.44	311.109	2.5	339.229	5.2							311.097	0.01	311.097	0
294.495	-5.753	311.566	79.894	311.387	79.8	311.387	78.8	311.387	0.48	311.566	2.5	339.728	5.2							311.555	0.01	311.555	0
294.928	-5.789	312.024	80.272	311.844	80.2	311.844	79.1	311.844	0.44	312.024	2.5	340.227	5.2							312.012	0.01	312.012	0
295.36	-5.827	312.481	80.501	312.302	80.4	312.302	79.4	312.302	0.44	312.481	2.5	340.726	5.2							312.47	0.01	312.47	0
295.793	-5.823	312.939	80.743	312.759	80.7	312.759	79.6	312.759	0.43	312.939	2.5	341.225	5.3							312.927	0.01	312.927	0
296.225	-5.834	313.396	80.997	313.216	80.9	313.216	79.9	313.216	0.43	313.396	2.5	341.724	5.3							313.385	0.01	313.385	0
296.658	-5.864	313.854	81.22	313.673	81.1	313.673	80.2	313.673	0.43	313.854	2.5	342.222	5.3							313.842	0.01	313.842	0
297.09	-5.886	314.312	81.456	314.131	81.4	314.131	80.5	314.131	0.44	314.312	2.5	342.721	5.3							314.3	0.01	314.3	0
297.522	-5.886	314.769	81.71	314.588	81.6	314.588	80.7	314.588	0.45	314.769	2.5	343.22	5.3							314.757	0.01	314.757	0
297.955	-5.923	315.227	82.01	315.045	81.9	315.045	81	315.045	0.45	315.227	2.5	343.719	5.3							315.215	0.01	315.215	0
298.387	-5.919	315.684	82.264	315.502	82.2	315.502	81.2	315.502	0.44	315.684	2.5	344.218	5.4							315.672	0.01	315.672	0
298.82	-5.945	316.142	82.513	315.96	82.4	315.96	81.5	315.96	0.44	316.142	2.5	344.717	5.4							316.13	0.01	316.13	0
299.252	-5.874	316.599	82.742	316.417	82.6	316.417	81.8	316.417	0.43	316.599	2.5	345.216	5.4							316.587	0.01	316.587	0
299.685	-5.911	317.057	83.01	316.874	82.9	316.874	82.1	316.874	0.44	317.057	2.5	345.714	5.4							317.045	0	317.045	0
300.117	-5.927	317.514	83.396	317.331	83.2	317.331	82.3	317.331	0.44	317.514	2.5	346.213	5.4							317.502	0.01	317.502	0
300.55	-5.867	317.972	83.73	317.789	83.6	317.789	82.6	317.789	0.43	317.972	2.5	346.712	5.5							317.96	0.01	317.96	0
300.982	-5.894	318.429	83.928	318.246	83.9	318.246	82.9	318.246	0.44	318.429	2.5	347.211	5.5							318.417	0.01	318.417	0
301.414	-5.936	318.887	84.118	318.703	84	318.703	83.2	318.703	0.45	318.887	2.5	347.71	5.5							318.875	0.01	318.875	0
301.847	-5.997	319.344	84.326	319.16	84.2	319.16	83.4	319.16	0.43	319.344	2.5	348.209	5.5							319.332	0.01	319.332	0
302.279	-6.03	319.802	84.551	319.618	84.5	319.618	83.7	319.618	0.45	319.802	2.5	348.708	5.5							319.79	0	319.79	0
302.712	-6.054	320.259	84.803	320.075	84.7	320.075	84	320.075	0.44	320.259	2.5	349.207	5.5							320.247	0	320.247	0
303.144	-6.04	320.717	85.11	320.532	85	320.532	84.2	320.532	0.44	320.717	2.5	349.705	5.5							320.705	0.01	320.705	0
303.577	-6.059	321.174	85.373	320.989	85.3	320.989	84.5	320.989	0.45	321.174	2.5	350.204	5.5							321.162	0.01	321.162	0
304.009	-6.072	321.632	85.619	321.447	85.5	321.447	84.8	321.447	0.42	321.632	2.5	350.703	5.5							321.62	0.01	321.62	0
304.442	-6.092	322.089	85.824	321.904	85.8	321.904	85.1	321.904	0.43	322.089	2.5	351.202	5.5							322.077	0.01	322.077	0
304.874	-6.134	322.547	86.057	322.361	86	322.361	85.3	322.361	0.45	322.547	2.5	351.701	5.5							322.535	0.01	322.535	0
305.306	-6.142	323.004	86.308	322.818	86.2	322.818	85.6	322.818	0.44	323.004	2.5	352.2	5.6							322.992	0.01	322.992	0
305.739	-6.127	323.462	86.581	323.276	86.5	323.276	85.9	323.276	0.43	323.462	2.5	352.699	5.6							323.45	0.01	323.45	0
306.171	-6.144	323.919	86.82	323.733	86.7	323.733	86.1	323.733	0.44	323.919	2.5	353.197	5.6							323.907	0.01	323.907	0
306.604	-6.159	324.377	87.035	324.19	87	324.19	86.4	324.19	0.44	324.377	2.5	353.696	5.6							324.365	0.01	324.365	0
307.036	-6.193	324.834	87.267	324.647	87.2	324.647	86.7	324.647	0.43	324.834	2.5	354.195	5.6							324.822	0.01	324.822	0
307.469	-6.198	325.292	87.538	325.105	87.4	325.105	87	325.105	0.44	325.292	2.5	354.694	5.6							325.28	0.01	325.28	0
307.901	-6.213	325.749	87.786	325.562	87.7	325.562	87.2	325.562	0.43	325.749	2.5	355.193	5.6							325.737	0.01	325.737	0
308.334	-6.214	326.207	87.974	326.019	87.9	326.019	87.5	326.019	0.43	326.207	2.5	355.692	5.6							326.195	0.01	326.195	0
308.766	-6.215	326.664	88.128	326.476	88.1	326.476	87.8	326.476	0.44	326.664	2.5	356.191	5.6							326.652	0.01	326.652	0
309.198	-6.232	327.122	88.339	326.934	88.3	326.934	88.1	326.934	0.44	327.122	2.5	356.69	5.6							327.11	0.01	327.11	0
309.631	-6.247	327.579	88.581	327.391	88.5	327.391	88.3	327.391	0.44	327.579	2.5	357.188	5.6							327.567	0.01	327.567	0
310.063	-6.253	328.037	88.813	327.848	88.7	327.848	88.6	327.848	0.44	328.037	2.5	357.687	5.6							328.025	0.01	328.025	0
310.496	-6.274	328.494	89.016	328.305	89	328.305	88.9	328.305	0.43	328.494	2.5	358.186	5.6							328.482	0.01	328.482	0
310.928	-6.274	328.952	89.262	328.763	89.2	328.763	89.1	328.763	0.44	328.952	2.5	358.685	5.6							328.94	0.01	328.94	0
311.361	-6.266	329.409	89.489	329.22	89.4	329.22	89.4	329.22	0.44	329.409	2.5	359.184	5.6							329.397	0.01	329.397	0
311.793	-6.221	329.867	89.668	329.677	89.6	329.677	89.7	329.677	0.44	329.867	2.5	359.683	5.6							329.855	0	329.855	0
312.226	-6.239	330.324	89.827	330.134	89.8	330.134	90	330.134	0.44	330.324	2.5	360.182	5.6							330.312	0.01	330.312	0
312.658	-6.209	330.782	90.02	330.592	90	330.592	90.2	330.592	0.44	330.782	2.5	360.68	5.6							330.77	0.01	330.77	0
313.09	-6.091	331.24	90.172	331.049	90.1	331.049	90.5	331.049	0.44	331.24	2.5	361.179	5.6							331.227	0.01	331.227	0
313.523	-6.192	331.697	90.085	331.506	90.2	331.506	90.7	331.506	0.44	331.697	2.5	361.678	5.6							331.685	0.01	331.685	0
313.955	-6.262	332.155	90.04	331.963	90	331.963	91	331.963	0.44	332.155	2.5	362.177	5.6							332.142	0.01	332.142	0
314.388	-6.296	332.612	90.39	332.421	90.2	332.421	91.3	332.421	0.44	332.612	2.5	362.676	5.5							332.6	0.01	332.6	0
314.82	-6.339	333.07	90.852	332.878	90.7	332.878	91.6	332.878	0.44	333.07	2.5	363.175	5.5							333.057	0.01	333.057	0
315.253	-6.339	333.527	91.168	333.335	91.1	333.335	91.8	333.335	0.44	333.527	2.5	363.674	5.5							333.515	0.01	333.515	0
315.685	-6.383	333.985	91.477	333.792	91.4	333.792	92.1	333.792	0.44	333.985	2.5	364.173	5.5							333.972	0.01	333.972	0
316.118	-6.39	334.442	91.713	334.25	91.6	334.25	92.4	334.25	0.45	334.442	2.5	364.671	5.5							334.43	0.01	334.43	0
316.55	-6.393	334.9	91.97	334.707	91.9	334.707	92.7	334.707	0.44	334.9	2.5	365.17	5.5							334.887	0.01	334.887	0
316.982	-6.407	335.357	92.222	335.164	92.1	335.164	92.9	335.164	0.45	335.357	2.5	365.669	5.5							335.345	0.01	335.345	0
317.415	-6.395	335.815	92.447	335.621	92.4	335.621	93.2	335.621	0.46	335.815	2.5	366.168	5.5							335.802	0	335.802	0
317.847	-6.432	336.272	92.672	336.079	92.6	336.079	93.5	336.079	0.44	336.272	2.5	366.667	5.5							336.26	0.01	336.26	0
318.28	-6.421	336.73	92.911	336.536	92.8	336.536	93.7	336.536	0.44	336.73	2.5	367.166	5.5							336.717	0.01	336.717	0
318.712	-6.432	337.187	93.124	336.993	93	336.993	94	336.993	0.46	337.187	2.5	367.665	5.5							337.175	0.01	337.175	0
319.145	-6.445	337.645	93.288	337.45	93.2	337.45	94.3	337.45	0.44	337.645	2.5	368.163	5.5							337.632	0.01	337.632	0
319.577	-6.433	338.102	93.479	337.908	93.4	337.908	94.6	337.908	0.44	338.102	2.5	368.662	5.5							338.09	0.01	338.09	0
320.01	-6.463	338.56	93.702	338.365	93.6	338.365	94.8	338.365	0.44	338.56	2.5	369.161	5.4							338.547	0.01	338.547	0
320.442	-6.474	339.017	93.926	338.822	93.8	338.822	95.1	338.822	0.45	339.017	2.5	369.66	5.4							339.005	0.01	339.005	0
320.874	-6.482	339.475	94.19	339.279	94.1	339.279	95.4	339.279	0.45	339.475	2.5	370.159	5.4							339.462	0.01	339.462	0
321.307	-6.487	339.932	94.458	339.737	94.3	339.737	95.6	339.737	0.44	339.932	2.5	370.658	5.4							339.92	0.01	339.92	0
321.739	-6.508	340.39	94.716	340.194	94.6	340.194	95.9	340.194	0.44	340.39	2.5	371.157	5.4							340.377	0.01	340.377	0
322.172	-6.501	340.847	94.937	340.651	94.8	340.651	96.2	340.651	0.43	340.847	2.5	371.656	5.4							340.835	0.01	340.835	0
322.604	-6.505	341.305	95.116	341.108	95	341.108	96.4	341.108	0.45	341.305	2.5	372.154	5.4							341.292	0.01	341.292	0
323.037	-6.226	341.762	95.281	341.566	95.2	341.566	96.7	341.566	0.44	341.762	2.5	372.653	5.4							341.75	0.01	341.75	0
323.469	-6.39	342.22	95.484	342.023	95.4	342.023	97	342.023	0.46	342.22	2.5	373.152	5.4							342.207	0.01	342.207	0
323.902	-6.361	342.677	95.699	342.48	95.6	342.48	97.3	342.48	0.46	342.677	2.5	373.651	5.4							342.665	0.01	342.665	0
324.334	-6.294	343.135	95.923	342.937	95.8	342.937	97.6	342.937	0.44	343.135	2.5	374.15	5.4							343.122	0.01	343.122	0
324.767	-6.265	343.592	96.132	343.395	96	343.395	97.8	343.395	0.44	343.592	2.5	374.649	5.4							343.58	0.01	343.58	0
325.199	-6.351	344.05	96.322	343.852	96.3	343.852	98.1	343.852	0.44	344.05	2.5	375.148	5.4							344.037	0.01	344.037	0
325.631	-6.4	344.507	96.528	344.309	96.5	344.309	98.4	344.309	0.44	344.507	2.5	375.646	5.3							344.495	0	344.495	0
326.064	-6.45	344.965	96.746	344.766	96.7	344.766	98.6	344.766	0.45	344.965	2.5	376.145	5.3							344.952	0.01	344.952	0
326.496	-6.481	345.422	96.958	345.224	96.9	345.224	98.9	345.224	0.45	345.422	2.5	376.644	5.3							345.41	0.01	345.41	0
326.929	-6.465	345.88	97.137	345.681	97.1	345.681	99.2	345.681	0.44	345.88	2.5	377.143	5.3							345.867	0.01	345.867	0
327.361	-6.482	346.337	97.334	346.138	97.3	346.138	99.5	346.138	0.44	346.337	2.5	377.642	5.3							346.325	0.01	346.325	0
327.794	-6.502	346.795	97.521	346.595	97.5	346.595	99.7	346.595	0.44	346.795	2.5	378.141	5.3							346.782	0.01	346.782	0
328.226	-6.502	347.252	97.721	347.053	97.6	347.053	100	347.053	0.45	347.252	2.5	378.64	5.3							347.24	0.01	347.24	0
328.659	-6.524	347.71	97.914	347.51	97.8	347.51	100	347.51	0.44	347.71	2.5	379.139	5.3							347.697	0.01	347.697	0
329.091	-6.528	348.167	98.096	347.967	98	347.967	100	347.967	0.44	348.167	2.5	379.637	5.2							348.155	0.01	348.155	0
329.523	-6.532	348.625	98.288	348.424	98.2	348.424	100	348.424	0.45	348.625	2.5	380.136	5.2							348.612	0.01	348.612	0
329.956	-6.55	349.083	98.485	348.882	98.4	348.882	100	348.882	0.44	349.083	2.5	380.635	5.2							349.069	0.01	349.069	0
330.388	-6.55	349.54	98.652	349.339	98.6	349.339	100	349.339	0.44	349.54	2.5	381.134	5.2							349.527	0.01	349.527	0
330.821	-6.572	349.998	98.843	349.796	98.8	349.796	100	349.796	0.45	349.998	2.5	381.633	5.2							349.984	0.01	349.984	0
331.253	-6.55	350.455	99.055	350.253	99	350.253	100	350.253	0.45	350.455	2.5	382.132	5.2							350.442	0.01	350.442	0
331.686	-6.549	350.913	99.223	350.711	99.1	350.711	100	350.711	0.44	350.913	2.5	382.631	5.2							350.899	0.01	350.899	0
332.118	-6.548	351.37	99.391	351.168	99.3	351.168	100	351.168	0.44	351.37	2.5	383.129	5.2							351.357	0.01	351.357	0
332.551	-6.586	351.828	99.548	351.625	99.5	351.625	100	351.625	0.44	351.828	2.5	383.628	5.2							351.814	0.01	351.814	0
332.983	-6.613	352.285	99.653	352.082	99.6	352.082	100	352.082	0.44	352.285	2.5	384.127	5.2							352.272	0.01	352.272	0
333.415	-6.131	352.743	99.819	352.54	99.7	352.54	100	352.54	0.44	352.743	2.5	384.626	5.2							352.729	0.01	352.729	0
333.848	-6.573	353.2	99.945	352.997	99.9	352.997	100	352.997	0.44	353.2	2.5	385.125	5.1							353.187	0	353.187	0
334.28	-6.586	353.658	100.08	353.454	100	353.454	100	353.454	0.45	353.658	2.5	385.624	5.1							353.644	0.01	353.644	0
334.713	-6.596	354.115	100.158	353.911	100.1	353.911	100	353.911	0.43	354.115	2.5	386.123	5.1							354.102	0.01	354.102	0
335.145	-6.557	354.573	100.25	354.369	100.2	354.369	100	354.369	0.44	354.573	2.5	386.622	5.1							354.559	0.01	354.559	0
335.578	-6.582	355.03	100.26	354.826	100.3	354.826	100	354.826	0.46	355.03	2.5	387.12	5.1							355.017	0.01	355.017	0
336.01	-6.609	355.488	100.285	355.283	100.3	355.283	100	355.283	0.42	355.488	2.5	387.619	5.1							355.474	0.01	355.474	0
336.443	-6.625	355.945	100.287	355.74	100.3	355.74	100	355.74	0.44	355.945	2.5	388.118	5.1							355.932	0.01	355.932	0
336.875	-6.635	356.403	100.288	356.198	100.3	356.198	100	356.198	0.44	356.403	2.5	388.617	5.1							356.389	0.01	356.389	0
337.307	-6.658	356.86	100.307	356.655	100.3	356.655	100	356.655	0.43	356.86	2.5	389.116	5.1							356.847	0.01	356.847	0
337.74	-6.646	357.318	100.292	357.112	100.3	357.112	100	357.112	0.43	357.318	2.5	389.615	5							357.304	0.01	357.304	0
338.172	-6.673	357.775	100.25	357.569	100.3	357.569	100	357.569	0.44	357.775	2.5	390.114	5							357.762	0.01	357.762	0
338.605	-6.679	358.233	100.241	358.027	100.2	358.027	100	358.027	0.43	358.233	2.5	390.612	5							358.219	0.01	358.219	0
339.037	-6.698	358.69	100.258	358.484	100.3	358.484	100	358.484	0.46	358.69	2.5	391.111	5							358.677	0.01	358.677	0
339.47	-6.701	359.148	100.236	358.941	100.3	358.941	100	358.941	0.42	359.148	2.5	391.61	5							359.134	0.01	359.134	0
339.902	-6.713	359.605	100.223	359.398	100.2	359.398	100	359.398	0.45	359.605	2.5									359.592	0.01	359.592	0
340.335	-6.708	360.063	100.193	359.856	100.2	359.856	100	359.856	0.45	360.063	2.5									360.049	0.01	360.049	0
340.767	-6.731	360.52	100.181	360.313	100.2	360.313	100	360.313	0.45	360.52	2.5									360.507	0.01	360.507	0
341.199	-6.731	360.978	100.168	360.77	100.2	360.77	100	360.77	0.43	360.978	2.5									360.964	0	360.964	0
341.632	-6.745	361.435	100.145	361.227	100.1	361.227	100	361.227	0.44	361.435	2.5									361.422	0	361.422	0
342.064	-6.733	361.893	100.145	361.685	100.2	361.685	100	361.685	0.46	361.893	2.5									361.879	0.01	361.879	0
342.497	-6.729	362.35	100.162	362.142	100.1	362.142	100	362.142	0.44	362.35	2.5									362.337	0.01	362.337	0
342.929	-6.747	362.808	100.199	362.599	100.2	362.599	100	362.599	0.44	362.808	2.5									362.794	0	362.794	0
343.362	-6.726	363.265	100.15	363.056	100.2	363.056	100	363.056	0.45	363.265	2.5									363.252	0.01	363.252	0
343.794	-6.704	363.723	100.134	363.514	100.2	363.514	100	363.514	0.44	363.723	2.5									363.709	0.01	363.709	0
344.227	-6.709	364.18	100.161	363.971	100.1	363.971	100	363.971	0.44	364.18	2.5									364.167	0.01	364.167	0
344.659	-6.705	364.638	100.149	364.428	100.1	364.428	100	364.428	0.44	364.638	2.5									364.624	0.01	364.624	0
345.091	-6.631	365.095	100.144	364.885	100.2	364.885	100	364.885	0.44	365.095	2.5									365.082	0.01	365.082	0
345.524	-6.692	365.553	100.127	365.343	100.1	365.343	100	365.343	0.43	365.553	2.5									365.539	0.01	365.539	0
345.956	-6.732	366.011	100.121	365.8	100.1	365.8	100	365.8	0.44	366.011	2.5									365.997	0.01	365.997	0
346.389	-6.77	366.468	100.089	366.257	100.1	366.257	100	366.257	0.44	366.468	2.5									366.454	0.01	366.454	0
346.821	-6.799	366.926	100.058	366.714	100.1	366.714	100	366.714	0.44	366.926	2.5									366.912	0.01	366.912	0
347.254	-6.804	367.383	100.071	367.172	100.1	367.172	100	367.172	0.44	367.383	2.5									367.369	0.01	367.369	0
347.686	-6.823	367.841	100.046	367.629	100.1	367.629	100	367.629	0.43	367.841	2.5									367.827	0.01	367.827	0
348.119	-6.826	368.298	100.052	368.086	100.1	368.086	100	368.086	0.44	368.298	2.5									368.284	0.01	368.284	0
348.551	-6.835	368.756	100.078	368.543	100	368.543	100	368.543	0.44	368.756	2.5									368.742	0.01	368.742	0
348.983	-6.841	369.213	100.127	369.001	100.1	369.001	100	369.001	0.44	369.213	2.5									369.199	0.01	369.199	0
349.416	-6.848	369.671	100.069	369.458	100.1	369.458	100	369.458	0.44	369.671	2.5									369.657	0	369.657	0
349.848	-6.853	370.128	100.036	369.915	100	369.915	100	369.915	0.45	370.128	2.5									370.114	0.01	370.114	0
350.281	-6.86	370.586	100.071	370.372	100	370.372	100	370.372	0.44	370.586	2.5									370.572	0.01	370.572	0
350.713	-6.879	371.043	100.124	370.83	100.1	370.83	100	370.83	0.44	371.043	2.5									371.029	0.01	371.029	0
351.146	-6.886	371.501	100.013	371.287	100.1	371.287	100	371.287	0.44	371.501	2.5									371.487	0.01	371.487	0
351.578	-6.886	371.958	99.966	371.744	100	371.744	100	371.744	0.43	371.958	2.5									371.944	0.01	371.944	0
352.011	-6.888	372.416	100.026	372.201	100	372.201	100	372.201	0.44	372.416	2.5									372.402	0.01	372.402	0
352.443	-6.904	372.873	99.958	372.659	100	372.659	100	372.659	0.44	372.873	2.5									372.859	0.01	372.859	0
352.875	-6.897	373.331	99.932	373.116	99.9	373.116	100	373.116	0.44	373.331	2.5									373.317	0.01	373.317	0
353.308	-6.894	373.788	99.937	373.573	99.9	373.573	100	373.573	0.45	373.788	2.5									373.774	0.01	373.774	0
353.74	-6.901	374.246	99.933	374.03	100	374.03	100	374.03	0.43	374.246	2.5									374.232	0.01	374.232	0
354.173	-6.879	374.703	99.906	374.488	99.9	374.488	100	374.488	0.42	374.703	2.5									374.689	0.01	374.689	0
354.605	-6.858	375.161	99.889	374.945	99.9	374.945	100	374.945	0.45	375.161	2.5									375.147	0.01	375.147	0
355.038	-6.884	375.618	99.898	375.402	99.9	375.402	100	375.402	0.44	375.618	2.5									375.604	0.01	375.604	0
355.47	-6.894	376.076	99.816	375.859	99.9	375.859	100	375.859	0.45	376.076	2.5									376.062	0.01	376.062	0
355.903	-6.906	376.533	99.787	376.317	99.8	376.317	100	376.317	0.46	376.533	2.5									376.519	0.01	376.519	0
356.335	-6.923	376.991	99.843	376.774	99.8	376.774	100	376.774	0.43	376.991	2.5									376.977	0	376.977	0
356.767	-6.894	377.448	99.816	377.231	99.8	377.231	100	377.231	0.42	377.448	2.5									377.434	0	377.434	0
357.2	-6.93	377.906	99.8	377.688	99.8	377.688	100	377.688	0.44	377.906	2.5									377.892	0	377.892	0
357.632	-6.931	378.363	99.812	378.146	99.8	378.146	100	378.146	0.42	378.363	2.5									378.349	0	378.349	0
358.065	-6.926	378.821	99.796	378.603	99.8	378.603	100	378.603	0.46	378.821	2.5									378.807	0.01	378.807	0
358.497	-6.927	379.278	99.833	379.06	99.8	379.06	100	379.06	0.42	379.278	2.5									379.264	0	379.264	0
358.93	-6.934	379.736	99.825	379.517	99.8	379.517	100	379.517	0.45	379.736	2.5									379.722	0	379.722	0
359.362	-6.929	380.193	99.823	379.975	99.8	379.975	100	379.975	0.45	380.193	2.5									380.179	0.01	380.179	0
359.795	-6.942	380.651	99.798	380.432	99.8	380.432	100	380.432	0.44	380.651	2.5									380.637	0.01	380.637	0
360.227	-6.935	381.108	99.718	380.889	99.7	380.889	100	380.889	0.47	381.108	2.5									381.094	0.01	381.094	0
360.659	-6.926	381.566	99.728	381.346	99.7	381.346	100	381.346	0.44	381.566	2.5									381.552	0.01	381.552	0
361.092	-6.939	382.023	99.782	381.804	99.8	381.804	100	381.804	0.45	382.023	2.5									382.009	0.01	382.009	0
361.524	-6.944	382.481	99.8	382.261	99.8	382.261	100	382.261	0.45	382.481	2.5									382.467	0.01	382.467	0
361.957	-6.953	382.938	99.788	382.718	99.8	382.718	100	382.718	0.45	382.938	2.5									382.924	0.01	382.924	0
362.389	-6.864	383.396	99.689	383.175	99.7	383.175	100	383.175	0.44	383.396	2.5									383.382	0.01	383.382	0
362.822	-6.926	383.854	99.727	383.633	99.7	383.633	100	383.633	0.44	383.854	2.5									383.839	0.01	383.839	0
363.254	-6.915	384.311	99.733	384.09	99.7	384.09	100	384.09	0.44	384.311	2.5									384.297	0.01	384.297	0
363.687	-6.852	384.769	99.717	384.547	99.8	384.547	100	384.547	0.44	384.769	2.5									384.754	0.01	384.754	0
364.119	-6.867	385.226	99.709	385.004	99.7	385.004	100	385.004	0.46	385.226	2.5									385.212	0.01	385.212	0
364.551	-6.914	385.684	99.749	385.462	99.7	385.462	100	385.462	0.46	385.684	2.5									385.669	0.01	385.669	0
364.984	-6.952	386.141	99.771	385.919	99.7	385.919	100	385.919	0.44	386.141	2.5									386.127	0.01	386.127	0
365.416	-6.932	386.599	99.769	386.376	99.8	386.376	100	386.376	0.44	386.599	2.5									386.584	0	386.584	0
365.849	-6.951	387.056	99.702	386.833	99.8	386.833	100	386.833	0.44	387.056	2.5									387.042	0.01	387.042	0
366.281	-6.951	387.514	99.675	387.291	99.7	387.291	100	387.291	0.45	387.514	2.5									387.499	0.01	387.499	0
366.714	-6.957	387.971	99.677	387.748	99.7	387.748	100	387.748	0.45	387.971	2.5									387.957	0.01	387.957	0
367.146	-6.967	388.429	99.691	388.205	99.7	388.205	100	388.205	0.44	388.429	2.5									388.414	0.01	388.414	0
367.579	-6.98	388.886	99.662	388.662	99.7	388.662	100	388.662	0.45	388.886	2.5									388.872	0	388.872	0
368.011	-6.975	389.344	99.637	389.12	99.6	389.12	100	389.12	0.44	389.344	2.5									389.329	0.01	389.329	0
368.443	-6.993	389.801	99.664	389.577	99.6	389.577	100	389.577	0.44	389.801	2.5									389.787	0.01	389.787	0
368.876	-6.969	390.259	99.708	390.034	99.7	390.034	100	390.034	0.44	390.259	2.5									390.244	0.01	390.244	0
369.308	-6.972	390.716	99.708	390.491	99.7	390.491	100	390.491	0.46	390.716	2.5									390.702	0.01	390.702	0
369.741	-6.984	391.174	99.747	390.949	99.7	390.949	100	390.949	0.46	391.174	2.5									391.159	0	391.159	0
370.173	-6.963	391.631	99.697	391.406	99.7	391.406	100	391.406	0.44	391.631	2.5									391.617	0.01	391.617	0
370.606	-6.971			391.863	99.7	391.863	100	391.863	0.47											392.074	0.01	392.074	0
371.038	-6.986
371.471	-6.805
371.903	-6.941
372.336	-6.939
372.768	-6.934
373.2	-6.878
373.633	-6.916
374.065	-6.949
374.498	-6.966
374.93	-6.985
375.363	-6.971
375.795	-6.998
376.228	-6.997
376.66	-6.988
377.092	-7.007
377.525	-7.01
377.957	-6.995
378.39	-7.005
378.822	-7.016
379.255	-7.014
379.687	-6.997
380.12	-7.012
380.552	-7.019
380.984	-7.01
381.417	-6.978
381.849	-6.96
382.282	-6.916
382.714	-6.874
383.147	-6.921
383.579	-6.983
384.012	-6.996
384.444	-7.005
384.876	-7.015
385.309	-7.006
385.741	-7.02
386.174	-7.01
386.606	-7.018
387.039	-7.024
387.471	-7.015
387.904	-7.021
388.336	-7.016
388.768	-7.02
389.201	-7.039
389.633	-7.033
390.066	-7.041
390.498	-6.97
390.931	-7.015
391.363	-6.996
391.796	-6.979

## Sheet: Figure 3b
Mass Photometry
Figure 3b

## Sheet: Figure 3c
Uncropped Western blot images
Samples are from 786O cells transfected with FLAG-tagged bHLH-PAS proteins
Gel 1 is samples from immunoprecipitation with anti-FLAG M2 agarose
Gel 1 was cut before performing WB for CLOCK to remove the IgG heavy chain signal.
Gel 2 samples are whole cell lysates
Lane 1	pcDNA3-FLAG empty vector control
Lane 2	pcDNA3-FLAG empty vector control
Lane 3	FLAG-ARNT
Lane 4	FLAG-ARNT
Lane 5	FLAG-ARNT2
Lane 6	FLAG-ARNT2
Lane 7	FLAG-BMAL1
Lane 8	FLAG-BMAL1
Lane 9	FLAG-BMAL2
Lane 10	FLAG-BMAL2

[truncated: 20 more sheets: Figure 3d, Figure 4a, Figure 7a, Figure 7b, Figure 7c, Figure 7e, Figure 8a-d, Figure 8e, Figure 8f, Figure S2B, Figure S6A, Figure S10B top, Figure S10B bottom, Figure S11C, Figure S11D, Figure S11E, Figure S12A, Figure S12B, Figure S12C, Figure S13]
